# Supplementary material for: 1-Acetyl­oxymethyl-1,3,5,7-tetra­aza­adamantan-1-ium hexa­fluoro­phosphate
Source: Acta Crystallogr Sect E Struct Rep Online. 2012 Apr 21;68(Pt 5):o1486. doi: 10.1107/S1600536812017072 (PMC3344596; doi:10.1107/S1600536812017072)
Supplement: Supplementary file 1 [file e-68-o1486-sup1.cif]

##############################################################################
#                                                                            #
# This CIF contains the data in a paper accepted for publication in          #
# Acta Crystallographica Section E. It conforms to the requirements of       #
# Notes for Authors for Acta Crystallographica Section E, and has been       #
# peer reviewed under the auspices of the IUCr Commission on Journals.       #
#                                                                            #
# Full details of the Crystallographic Information File format               #
# are given in the paper "The Crystallographic Information File (CIF):       #
# a New Standard Archive File for Crystallography" by S. R. Hall, F. H.      #
# Allen and I. D. Brown [Acta Cryst. (1991), A47, 655-685].                  #
#                                                                            #
# The current version of the core CIF dictionary is obtainable from          #
# ftp://ftp.iucr.org/pub/cif_core.dic.                                       #
#                                                                            #
# Software is freely available for graphical display of the structure(s)     #
# in this CIF. For information consult the CIF software page                 #
# http://www.iucr.org/resources/cif/software.                                #
#                                                                            #
# This file may be used for bona fide research purposes within the           #
# scientific community so long as proper attribution is given to the journal # 
# article from which it was obtained.                                        #
#                                                                            #
##############################################################################
data_I
_audit_creation_method     SHELXL-97
_chemical_name_systematic
;
1-Acetyloxymethyl-1,3,5,7-tetraazaadamantan-1-ium hexafluorophosphate
;
_chemical_name_common     ?
_chemical_formula_moiety     'C9 H17 N4 O2 +, F6 P -'
_chemical_formula_sum     'C9 H17 F6 N4 O2 P'
_chemical_formula_iupac     'C9 H17 N4 O2 +, P F6 -'
_chemical_formula_weight     358.24
_chemical_melting_point     ?
_symmetry_cell_setting     monoclinic
_symmetry_space_group_name_H-M     'P 21/c'
_symmetry_space_group_name_Hall     '-P 2ybc'
loop_
    _symmetry_equiv_pos_as_xyz
    bv2204
    'x, y, z'
    '-x, y+1/2, -z+1/2'
    '-x, -y, -z'
    'x, -y-1/2, z-1/2'
_cell_length_a     8.2121(16)
_cell_length_b     15.697(3)
_cell_length_c     11.372(2)
_cell_angle_alpha     90.00
_cell_angle_beta     90.26(3)
_cell_angle_gamma     90.00
_cell_volume     1465.9(5)
_cell_formula_units_Z     4
_cell_measurement_reflns_used     3026
_cell_measurement_theta_min     3.36
_cell_measurement_theta_max     26
_cell_measurement_temperature     293(2)
_exptl_crystal_description     block
_exptl_crystal_colour     colourless
_exptl_crystal_size_max     0.36
_exptl_crystal_size_mid     0.32
_exptl_crystal_size_min     0.28
_exptl_crystal_density_diffrn     1.623
_exptl_crystal_density_meas     ?
_exptl_crystal_density_method     'not measured'
_exptl_crystal_F_000     736
_exptl_absorpt_coefficient_mu     0.266
_exptl_absorpt_correction_type     multi-scan
_exptl_absorpt_process_details     '(CrystalClear; Rigaku, 2005)'
_exptl_absorpt_correction_T_min     0.9034
_exptl_absorpt_correction_T_max     0.9214
_exptl_special_details
;
;
_diffrn_ambient_temperature     293(2)
_diffrn_radiation_type     MoK\a
_diffrn_radiation_wavelength     0.71073
_diffrn_radiation_source     'fine-focus sealed tube'
_diffrn_radiation_monochromator     graphite
_diffrn_measurement_device_type     'Rigaku Mercury2'
_diffrn_measurement_method     'CCD_Profile_fitting'
_diffrn_detector_area_resol_mean     ?
_diffrn_reflns_number     14975
_diffrn_reflns_av_R_equivalents     0.0351
_diffrn_reflns_av_sigmaI/netI     0.0264
_diffrn_reflns_theta_min     3.15
_diffrn_reflns_theta_max     27.48
_diffrn_reflns_theta_full     27.48
_diffrn_measured_fraction_theta_max     0.999
_diffrn_measured_fraction_theta_full     0.999
_diffrn_reflns_limit_h_min     -10
_diffrn_reflns_limit_h_max     10
_diffrn_reflns_limit_k_min     -20
_diffrn_reflns_limit_k_max     20
_diffrn_reflns_limit_l_min     -14
_diffrn_reflns_limit_l_max     14
_diffrn_standards_number     ?
_diffrn_standards_interval_count     ?
_diffrn_standards_interval_time     ?
_diffrn_standards_decay_%     ?
_refine_special_details
;
Refinement of F^2^ against ALL reflections. The weighted R-factor wR and
goodness of fit S are based on F^2^, conventional R-factors R are based on F,
with F set to zero for negative F^2^. The threshold expression of F^2^ >
2sigma(F^2^) is used only for calculating R-factors(gt) etc. and is not
relevant to the choice of reflections for refinement. R-factors based on F^2^
are statistically about twice as large as those based on F, and R- factors
based on ALL data will be even larger.
;
_reflns_number_total     3358
_reflns_number_gt     2601
_reflns_threshold_expression     I>2sigma(I)
_refine_ls_structure_factor_coef     Fsqd
_refine_ls_matrix_type     full
_refine_ls_R_factor_all     0.1081
_refine_ls_R_factor_gt     0.0929
_refine_ls_wR_factor_gt     0.2893
_refine_ls_wR_factor_ref     0.3062
_refine_ls_goodness_of_fit_ref     1.064
_refine_ls_restrained_S_all     1.064
_refine_ls_number_reflns     3358
_refine_ls_number_parameters     200
_refine_ls_number_restraints     0
_refine_ls_hydrogen_treatment     constr
_refine_ls_weighting_scheme     calc
_refine_ls_weighting_details
         'calc w=1/[\s^2^(Fo^2^)+(0.1929P)^2^+1.3689P] where P=(Fo^2^+2Fc^2^)/3'
_atom_sites_solution_hydrogens     geom
_atom_sites_solution_primary     direct
_atom_sites_solution_secondary     difmap
_refine_ls_shift/su_max     0.002
_refine_ls_shift/su_mean     0.000
_refine_diff_density_max     0.996
_refine_diff_density_min     -0.660
_refine_ls_extinction_method     none
_refine_ls_extinction_coef     ?
loop_
    _atom_type_symbol
    _atom_type_description
    _atom_type_scat_dispersion_real
    _atom_type_scat_dispersion_imag
    _atom_type_scat_source
    'C' 'C' 0.0033 0.0016
                         'International Tables Vol C Tables 4.2.6.8 and 6.1.1.4'
    'H' 'H' 0.0000 0.0000
                         'International Tables Vol C Tables 4.2.6.8 and 6.1.1.4'
    'N' 'N' 0.0061 0.0033
                         'International Tables Vol C Tables 4.2.6.8 and 6.1.1.4'
    'O' 'O' 0.0106 0.0060
                         'International Tables Vol C Tables 4.2.6.8 and 6.1.1.4'
    'F' 'F' 0.0171 0.0103
                         'International Tables Vol C Tables 4.2.6.8 and 6.1.1.4'
    'P' 'P' 0.1023 0.0942
                         'International Tables Vol C Tables 4.2.6.8 and 6.1.1.4'
_computing_data_collection     'CrystalClear (Rigaku, 2005)'
_computing_cell_refinement     'CrystalClear (Rigaku, 2005)'
_computing_data_reduction     'CrystalClear (Rigaku, 2005)'
_computing_structure_solution     'SHELXTL (Sheldrick, 2008)'
_computing_structure_refinement     'SHELXTL (Sheldrick, 2008)'
_computing_molecular_graphics     'SHELXTL (Sheldrick, 2008)'
_computing_publication_material     'SHELXTL (Sheldrick, 2008)'
loop_
    _atom_site_type_symbol
    _atom_site_label
    _atom_site_fract_x
    _atom_site_fract_y
    _atom_site_fract_z
    _atom_site_U_iso_or_equiv
    _atom_site_adp_type
    _atom_site_calc_flag
    _atom_site_refinement_flags
    _atom_site_occupancy
    _atom_site_symmetry_multiplicity
    _atom_site_disorder_assembly
    _atom_site_disorder_group
    O O2 0.3666(3) 0.64498(18) 0.9091(2) 0.0560(7) Uani d . 1 1 . .
    C C9 0.1279(6) 0.5718(3) 0.8426(5) 0.0723(13) Uani d . 1 1 . .
    H H9A 0.1479 0.5343 0.9078 0.108 Uiso calc R 1 1 . .
    H H9B 0.1217 0.5392 0.7713 0.108 Uiso calc R 1 1 . .
    H H9C 0.0269 0.6013 0.8544 0.108 Uiso calc R 1 1 . .
    C C8 0.2634(4) 0.6349(2) 0.8339(3) 0.0477(8) Uani d . 1 1 . .
    C C7 0.3995(5) 0.7356(3) 0.7032(3) 0.0508(9) Uani d . 1 1 . .
    H H7A 0.4177 0.7324 0.6191 0.061 Uiso calc R 1 1 . .
    H H7B 0.4964 0.7141 0.7422 0.061 Uiso calc R 1 1 . .
    O O1 0.2653(4) 0.6817(2) 0.7323(3) 0.0653(8) Uani d . 1 1 . .
    P P1 0.14024(11) 0.21820(7) -0.00282(9) 0.0520(4) Uani d . 1 1 . .
    N N4 0.3765(3) 0.82704(19) 0.7367(2) 0.0405(6) Uani d . 1 1 . .
    C C5 0.2204(4) 0.8657(3) 0.6832(3) 0.0504(9) Uani d . 1 1 . .
    H H5A 0.2214 0.8586 0.5985 0.060 Uiso calc R 1 1 . .
    H H5B 0.1259 0.8361 0.7138 0.060 Uiso calc R 1 1 . .
    N N1 0.3555(5) 0.9303(2) 0.8956(3) 0.0600(9) Uani d . 1 1 . .
    C C1 0.3696(4) 0.8413(2) 0.8687(3) 0.0454(8) Uani d . 1 1 . .
    H H1A 0.2770 0.8110 0.9009 0.054 Uiso calc R 1 1 . .
    H H1B 0.4675 0.8187 0.9051 0.054 Uiso calc R 1 1 . .
    N N2 0.2100(4) 0.9539(2) 0.7113(4) 0.0623(10) Uani d . 1 1 . .
    N N3 0.5050(4) 0.9668(2) 0.7189(4) 0.0631(10) Uani d . 1 1 . .
    C C4 0.5219(4) 0.8786(3) 0.6888(4) 0.0536(9) Uani d . 1 1 . .
    H H4A 0.6225 0.8565 0.7218 0.064 Uiso calc R 1 1 . .
    H H4B 0.5268 0.8726 0.6040 0.064 Uiso calc R 1 1 . .
    C C3 0.4957(6) 0.9756(3) 0.8474(4) 0.0657(12) Uani d . 1 1 . .
    H H3A 0.5947 0.9533 0.8826 0.079 Uiso calc R 1 1 . .
    H H3B 0.4880 1.0355 0.8676 0.079 Uiso calc R 1 1 . .
    C C2 0.2055(6) 0.9639(3) 0.8389(5) 0.0673(12) Uani d . 1 1 . .
    H H2A 0.1117 0.9339 0.8697 0.081 Uiso calc R 1 1 . .
    H H2B 0.1937 1.0238 0.8580 0.081 Uiso calc R 1 1 . .
    C C6 0.3533(6) 1.0000(3) 0.6654(5) 0.0736(13) Uani d . 1 1 . .
    H H6A 0.3429 1.0602 0.6829 0.088 Uiso calc R 1 1 . .
    H H6B 0.3580 0.9935 0.5807 0.088 Uiso calc R 1 1 . .
    F F2 0.2963(5) 0.1801(4) -0.0600(5) 0.1341(17) Uani d . 1 1 . .
    F F1 0.0194(6) 0.1590(4) -0.0703(4) 0.145(2) Uani d . 1 1 . .
    F F5 0.2628(8) 0.2735(3) 0.0688(7) 0.165(2) Uani d . 1 1 . .
    F F3 0.1555(5) 0.1442(4) 0.0874(5) 0.145(2) Uani d . 1 1 . .
    F F6 0.1267(6) 0.2920(5) -0.0904(7) 0.195(3) Uani d . 1 1 . .
    F F4 -0.0143(6) 0.2520(4) 0.0590(7) 0.185(3) Uani d . 1 1 . .
loop_
    _atom_site_aniso_label
    _atom_site_aniso_U_11
    _atom_site_aniso_U_22
    _atom_site_aniso_U_33
    _atom_site_aniso_U_12
    _atom_site_aniso_U_13
    _atom_site_aniso_U_23
    O2 0.0519(16) 0.0570(16) 0.0589(16) -0.0045(12) -0.0119(12) -0.0019(12)
    C9 0.059(3) 0.062(3) 0.096(4) -0.017(2) -0.003(2) -0.010(2)
    C8 0.0404(18) 0.0484(19) 0.054(2) -0.0006(14) -0.0024(15) -0.0102(15)
    C7 0.049(2) 0.056(2) 0.0466(19) 0.0045(16) 0.0082(15) -0.0082(16)
    O1 0.0600(18) 0.0689(19) 0.0668(19) -0.0015(15) -0.0116(14) -0.0108(15)
    P1 0.0286(5) 0.0715(7) 0.0558(6) 0.0050(4) 0.0005(4) 0.0015(4)
    N4 0.0283(12) 0.0529(16) 0.0401(14) 0.0010(11) -0.0026(10) -0.0011(12)
    C5 0.0342(16) 0.065(2) 0.0520(19) -0.0025(15) -0.0137(14) 0.0087(16)
    N1 0.058(2) 0.0560(19) 0.066(2) 0.0003(15) -0.0060(16) -0.0143(16)
    C1 0.0434(18) 0.055(2) 0.0377(16) 0.0010(14) -0.0031(13) -0.0049(14)
    N2 0.0427(17) 0.057(2) 0.088(3) 0.0054(14) -0.0101(16) 0.0096(18)
    N3 0.0454(18) 0.062(2) 0.082(2) -0.0096(15) -0.0068(16) 0.0156(18)
    C4 0.0356(17) 0.070(2) 0.055(2) -0.0059(16) 0.0024(15) 0.0095(18)
    C3 0.062(3) 0.057(2) 0.079(3) -0.0122(19) -0.022(2) -0.005(2)
    C2 0.052(2) 0.056(2) 0.094(3) 0.0108(19) 0.003(2) -0.012(2)
    C6 0.059(3) 0.066(3) 0.097(4) -0.003(2) -0.014(2) 0.028(3)
    F2 0.072(2) 0.177(4) 0.153(4) 0.017(3) 0.049(2) -0.030(3)
    F1 0.115(3) 0.169(5) 0.151(4) -0.014(3) -0.074(3) -0.038(3)
    F5 0.143(5) 0.126(4) 0.225(6) -0.028(3) -0.083(4) -0.046(4)
    F3 0.091(3) 0.173(5) 0.171(4) -0.015(3) -0.024(3) 0.096(4)
    F6 0.100(4) 0.235(7) 0.250(7) -0.014(4) -0.024(4) 0.177(6)
    F4 0.109(4) 0.135(4) 0.312(8) 0.014(3) 0.122(5) -0.044(5)
_geom_special_details
;
 All esds (except the esd in the dihedral angle between two l.s. planes)
 are estimated using the full covariance matrix.  The cell esds are taken
 into account individually in the estimation of esds in distances, angles
 and torsion angles; correlations between esds in cell parameters are only
 used when they are defined by crystal symmetry.  An approximate (isotropic)
 treatment of cell esds is used for estimating esds involving l.s. planes.
;
loop_
    _geom_bond_atom_site_label_1
    _geom_bond_atom_site_label_2
    _geom_bond_site_symmetry_2
    _geom_bond_distance
    _geom_bond_publ_flag
    O2 C8 . 1.212(5) ?
    C9 C8 . 1.494(5) ?
    C9 H9A . 0.9600 ?
    C9 H9B . 0.9600 ?
    C9 H9C . 0.9600 ?
    C8 O1 . 1.369(5) ?
    C7 O1 . 1.429(5) ?
    C7 N4 . 1.498(5) ?
    C7 H7A . 0.9700 ?
    C7 H7B . 0.9700 ?
    P1 F6 . 1.531(4) ?
    P1 F4 . 1.548(4) ?
    P1 F3 . 1.555(4) ?
    P1 F5 . 1.557(4) ?
    P1 F1 . 1.559(4) ?
    P1 F2 . 1.559(3) ?
    N4 C1 . 1.520(4) ?
    N4 C5 . 1.540(4) ?
    N4 C4 . 1.544(4) ?
    C5 N2 . 1.423(6) ?
    C5 H5A . 0.9700 ?
    C5 H5B . 0.9700 ?
    N1 C1 . 1.435(5) ?
    N1 C3 . 1.461(6) ?
    N1 C2 . 1.485(6) ?
    C1 H1A . 0.9700 ?
    C1 H1B . 0.9700 ?
    N2 C2 . 1.460(6) ?
    N2 C6 . 1.479(6) ?
    N3 C4 . 1.434(6) ?
    N3 C3 . 1.469(6) ?
    N3 C6 . 1.479(6) ?
    C4 H4A . 0.9700 ?
    C4 H4B . 0.9700 ?
    C3 H3A . 0.9700 ?
    C3 H3B . 0.9700 ?
    C2 H2A . 0.9700 ?
    C2 H2B . 0.9700 ?
    C6 H6A . 0.9700 ?
    C6 H6B . 0.9700 ?
loop_
    _geom_angle_atom_site_label_1
    _geom_angle_atom_site_label_2
    _geom_angle_atom_site_label_3
    _geom_angle_site_symmetry_1
    _geom_angle_site_symmetry_3
    _geom_angle
    _geom_angle_publ_flag
    C8 C9 H9A . . 109.5 ?
    C8 C9 H9B . . 109.5 ?
    H9A C9 H9B . . 109.5 ?
    C8 C9 H9C . . 109.5 ?
    H9A C9 H9C . . 109.5 ?
    H9B C9 H9C . . 109.5 ?
    O2 C8 O1 . . 121.0(4) ?
    O2 C8 C9 . . 124.0(4) ?
    O1 C8 C9 . . 115.1(4) ?
    O1 C7 N4 . . 114.2(3) ?
    O1 C7 H7A . . 108.7 ?
    N4 C7 H7A . . 108.7 ?
    O1 C7 H7B . . 108.7 ?
    N4 C7 H7B . . 108.7 ?
    H7A C7 H7B . . 107.6 ?
    C8 O1 C7 . . 121.7(3) ?
    F6 P1 F4 . . 88.8(4) ?
    F6 P1 F3 . . 179.1(4) ?
    F4 P1 F3 . . 91.2(4) ?
    F6 P1 F5 . . 87.9(4) ?
    F4 P1 F5 . . 95.8(4) ?
    F3 P1 F5 . . 91.3(4) ?
    F6 P1 F1 . . 95.0(4) ?
    F4 P1 F1 . . 84.6(3) ?
    F3 P1 F1 . . 85.9(3) ?
    F5 P1 F1 . . 177.1(3) ?
    F6 P1 F2 . . 94.4(4) ?
    F4 P1 F2 . . 176.9(4) ?
    F3 P1 F2 . . 85.7(3) ?
    F5 P1 F2 . . 84.3(4) ?
    F1 P1 F2 . . 95.1(3) ?
    C7 N4 C1 . . 113.5(3) ?
    C7 N4 C5 . . 112.5(3) ?
    C1 N4 C5 . . 107.3(3) ?
    C7 N4 C4 . . 108.3(3) ?
    C1 N4 C4 . . 107.7(3) ?
    C5 N4 C4 . . 107.4(3) ?
    N2 C5 N4 . . 110.2(3) ?
    N2 C5 H5A . . 109.6 ?
    N4 C5 H5A . . 109.6 ?
    N2 C5 H5B . . 109.6 ?
    N4 C5 H5B . . 109.6 ?
    H5A C5 H5B . . 108.1 ?
    C1 N1 C3 . . 109.2(3) ?
    C1 N1 C2 . . 108.7(3) ?
    C3 N1 C2 . . 108.5(4) ?
    N1 C1 N4 . . 111.0(3) ?
    N1 C1 H1A . . 109.4 ?
    N4 C1 H1A . . 109.4 ?
    N1 C1 H1B . . 109.4 ?
    N4 C1 H1B . . 109.4 ?
    H1A C1 H1B . . 108.0 ?
    C5 N2 C2 . . 109.2(3) ?
    C5 N2 C6 . . 110.4(4) ?
    C2 N2 C6 . . 108.7(4) ?
    C4 N3 C3 . . 109.5(3) ?
    C4 N3 C6 . . 108.9(4) ?
    C3 N3 C6 . . 109.2(4) ?
    N3 C4 N4 . . 110.2(3) ?
    N3 C4 H4A . . 109.6 ?
    N4 C4 H4A . . 109.6 ?
    N3 C4 H4B . . 109.6 ?
    N4 C4 H4B . . 109.6 ?
    H4A C4 H4B . . 108.1 ?
    N1 C3 N3 . . 111.9(3) ?
    N1 C3 H3A . . 109.2 ?
    N3 C3 H3A . . 109.2 ?
    N1 C3 H3B . . 109.2 ?
    N3 C3 H3B . . 109.2 ?
    H3A C3 H3B . . 107.9 ?
    N2 C2 N1 . . 111.7(3) ?
    N2 C2 H2A . . 109.3 ?
    N1 C2 H2A . . 109.3 ?
    N2 C2 H2B . . 109.3 ?
    N1 C2 H2B . . 109.3 ?
    H2A C2 H2B . . 107.9 ?
    N2 C6 N3 . . 110.6(4) ?
    N2 C6 H6A . . 109.5 ?
    N3 C6 H6A . . 109.5 ?
    N2 C6 H6B . . 109.5 ?
    N3 C6 H6B . . 109.5 ?
    H6A C6 H6B . . 108.1 ?
loop_
    _geom_hbond_atom_site_label_D
    _geom_hbond_atom_site_label_H
    _geom_hbond_atom_site_label_A
    _geom_hbond_site_symmetry_A
    _geom_hbond_distance_DH
    _geom_hbond_distance_HA
    _geom_hbond_distance_DA
    _geom_hbond_angle_DHA
    C1 H1A F4 3_566 0.97 2.42 3.370(6) 167
    C4 H4B O2 4_575 0.97 2.59 3.441(5) 147
    C5 H5A O2 4_575 0.97 2.47 3.350(4) 151
    C9 H9C F4 3_566 0.96 2.51 3.128(8) 122
data_global
_journal_date_recd_electronic     2012-03-25
_journal_date_accepted     2012-04-18
_journal_name_full     'Acta Crystallographica, Section E'
_journal_year     2012
_journal_volume     68
_journal_issue      5
_journal_page_first     o1486
_journal_page_last     o1486
_journal_paper_category     QO
_journal_paper_doi     10.1107/S1600536812017072
_journal_coeditor_code     XU5498
_publ_contact_author_name     'Ming-Liang Liu'
_publ_contact_author_address
;
College of Chemistry and Chemical Engineering, Southeast University,
Nanjing 210096, People's Republic of China
;
_publ_contact_author_email     'jgsdxlml@163.com'
_publ_contact_author_fax     ?
_publ_contact_author_phone     ?
_publ_section_title
;
1-Acetyloxymethyl-1,3,5,7-tetraazaadamantan-1-ium hexafluorophosphate
;
loop_
    _publ_author_name
    _publ_author_address
    'Liu, Ming-Liang'
;
Ordered Matter Science Research Center,
Southeast University,
Nanjing  211189,
People's Republic of China
;
