# Supplementary material for: 1-Acetyl­oxymethyl-1,3,5,7-tetra­aza­adamantan-1-ium hexa­fluoro­phosphate
Source: Acta Crystallogr Sect E Struct Rep Online. 2012 Apr 21;68(Pt 5):o1486. doi: 10.1107/S1600536812017072 (PMC3344596; doi:10.1107/S1600536812017072)
Supplement: Supplementary file 2 [file e-68-o1486-Isup2.hkl]

# 
# h,k,l, Fc-squared, Fo-squared, sigma(Fo-squared) and status flag 
# 
data_I
_shelx_title ' Q in P2(1)/c' 
_shelx_refln_list_code          4 
_shelx_F_calc_maximum      175.52 
_exptl_crystal_F_000       736.00 
_reflns_d_resolution_high  0.7700 
 
loop_ 
 _symmetry_equiv_pos_as_xyz 
 'x, y, z' 
 '-x, y+1/2, -z+1/2' 
 '-x, -y, -z' 
 'x, -y-1/2, z-1/2' 
 
_cell_length_a     8.2121 
_cell_length_b    15.6972 
_cell_length_c    11.3717 
_cell_angle_alpha  90.000 
_cell_angle_beta   90.257 
_cell_angle_gamma  90.000 
 
_shelx_F_squared_multiplier     1.000 
 
loop_ 
 _refln_index_h 
 _refln_index_k 
 _refln_index_l 
 _refln_F_squared_calc 
 _refln_F_squared_meas 
 _refln_F_squared_sigma 
 _refln_observed_status 
   2   0   0     3204.77     3137.05     53.66 o 
   3   0   0      381.80      713.48     14.66 o 
   4   0   0      275.08      375.84      9.79 o 
   5   0   0        1.78        4.37      1.37 o 
   6   0   0     1175.75     1148.53     25.26 o 
   7   0   0        2.21        3.60      2.59 o 
   8   0   0     1618.34     1570.83     63.07 o 
   9   0   0       60.84       60.60      5.38 o 
  10   0   0       26.49       32.15      5.12 o 
   2   1   0    18190.51    18175.48    222.39 o 
   3   1   0       10.47       10.63      0.52 o 
   4   1   0       12.94       13.89      0.62 o 
   5   1   0      605.65      531.18      7.23 o 
   6   1   0     3431.85     3565.84     56.33 o 
   7   1   0      350.20      297.70      7.08 o 
   8   1   0      170.03      135.67      5.82 o 
   9   1   0       52.43       42.87      3.30 o 
  10   1   0       77.72       81.30      5.23 o 
   1   2   0     8101.27     9045.41     75.28 o 
   2   2   0      597.33      579.16      5.67 o 
   3   2   0     2032.61     1629.51     22.20 o 
   4   2   0      738.51      859.10      9.78 o 
   5   2   0        0.24        2.35      0.73 o 
   6   2   0       49.79       44.64      2.06 o 
   7   2   0     1845.18     1817.76     38.78 o 
   8   2   0      195.17      173.93      5.31 o 
   9   2   0       35.00       40.00      3.17 o 
  10   2   0       86.43       81.96      5.32 o 
   1   3   0    16385.77    16601.86    151.24 o 
   2   3   0     3954.36     4472.56     49.95 o 
   3   3   0      479.85      434.52      8.12 o 
   4   3   0       11.96       16.82      1.09 o 
   5   3   0     1275.51     1376.57     24.16 o 
   6   3   0      115.19      174.65      4.28 o 
   7   3   0       67.82       98.83      3.56 o 
   8   3   0        1.38       -0.14      1.10 o 
   9   3   0       98.74       85.73      4.58 o 
  10   3   0       67.55       60.98      4.56 o 
   0   4   0      832.34     1282.97     25.48 o 
   1   4   0      233.13      335.35      4.57 o 
   2   4   0      547.86      604.17     10.32 o 
   3   4   0      830.47      926.23      8.74 o 
   4   4   0        0.91        1.74      0.96 o 
   5   4   0       59.48       81.28      3.98 o 
   6   4   0      170.37      188.36      4.81 o 
   7   4   0      164.44      153.83      4.61 o 
   8   4   0        3.16        3.79      1.70 o 
   9   4   0        0.04       -0.40      1.52 o 
  10   4   0        0.43        1.11      2.21 o 
   1   5   0      402.14      429.24      6.35 o 
   2   5   0     1695.00     1805.80     22.48 o 
   3   5   0      201.50      191.66      2.39 o 
   4   5   0       89.09       79.62      2.07 o 
   5   5   0      109.95      170.48      4.44 o 
   6   5   0       22.33       54.00      2.23 o 
   7   5   0      262.66      291.26      7.44 o 
   8   5   0       19.59       10.46      1.45 o 
   9   5   0      168.28      142.53      6.22 o 
  10   5   0       10.81       15.78      3.26 o 
   0   6   0     3258.48     3415.64     58.56 o 
   1   6   0     1950.50     2197.44     26.00 o 
   2   6   0      482.28      594.66      7.20 o 
   3   6   0      524.58      360.72      4.72 o 
   4   6   0       71.08       65.45      2.01 o 
   5   6   0        1.31        2.16      0.82 o 
   6   6   0        0.66        3.16      1.79 o 
   7   6   0      223.75      225.29      6.44 o 
   8   6   0       34.97       26.76      2.01 o 
   9   6   0       18.64       20.64      2.76 o 
  10   6   0        0.96        3.85      2.67 o 
   1   7   0     1463.20     1485.32     18.82 o 
   2   7   0        8.66       13.01      1.08 o 
   3   7   0      207.76      179.02      2.84 o 
   4   7   0      247.78      218.60      4.01 o 
   5   7   0       43.65       60.09      2.11 o 
   6   7   0       61.44       34.10      1.73 o 
   7   7   0        1.55        2.43      1.53 o 
   8   7   0       19.06       14.57      1.73 o 
   9   7   0       29.52       38.55      3.24 o 
  10   7   0       17.45       22.03      3.86 o 
   0   8   0        8.80        5.20      0.93 o 
   1   8   0       55.19      103.18      2.00 o 
   2   8   0      536.50      528.08      8.33 o 
   3   8   0        0.22        3.25      1.23 o 
   4   8   0      188.90      227.99      4.61 o 
   5   8   0       54.94       54.55      2.54 o 
   6   8   0        2.91        5.76      2.03 o 
   7   8   0        7.64        7.24      1.50 o 
   8   8   0        0.07        3.98      2.85 o 
   9   8   0        1.24        0.86      3.01 o 
   1   9   0      381.61      454.02      7.16 o 
   2   9   0        2.22        3.29      0.79 o 
   3   9   0       32.74       42.67      1.39 o 
   4   9   0       36.80       47.74      1.44 o 
   5   9   0        1.79        0.67      0.87 o 
   6   9   0      109.96      107.57      6.41 o 
   7   9   0       26.60       26.68      2.70 o 
   8   9   0        1.18        2.99      1.74 o 
   9   9   0        1.15        4.34      2.99 o 
   0  10   0     1616.83     1677.47     37.83 o 
   1  10   0       15.56       54.18      1.65 o 
   2  10   0        1.05        6.24      0.77 o 
   3  10   0       51.43       91.85      2.66 o 
   4  10   0       23.93       40.18      1.96 o 
   5  10   0      364.01      349.17      9.12 o 
   6  10   0        0.00        3.17      1.63 o 
   7  10   0       91.23       66.97      4.02 o 
   8  10   0        0.19        3.18      3.03 o 
   9  10   0        1.96        5.16      2.27 o 
   1  11   0      527.30      604.70     10.44 o 
   2  11   0       42.42       17.38      1.18 o 
   3  11   0      476.19      536.42      9.75 o 
   4  11   0        0.68        1.52      0.83 o 
   5  11   0      298.97      291.34      9.26 o 
   6  11   0        1.53        2.91      1.98 o 
   7  11   0       18.19       17.02      2.44 o 
   8  11   0        1.15        3.19      1.97 o 
   0  12   0       84.62      111.49      4.00 o 
   1  12   0       27.37       48.23      1.81 o 
   2  12   0       51.36       57.84      2.03 o 
   3  12   0     1248.94     1284.81     23.52 o 
   4  12   0      179.20      170.77      6.10 o 
   5  12   0       28.75       24.61      2.47 o 
   6  12   0       10.13       10.69      2.05 o 
   7  12   0        1.59        0.43      1.92 o 
   8  12   0        0.05        3.41      2.16 o 
   1  13   0       12.53       23.61      2.18 o 
   2  13   0       25.68       35.24      1.79 o 
   3  13   0      155.37      157.94      5.84 o 
   4  13   0        9.66       16.62      2.49 o 
   5  13   0       32.65       31.39      2.69 o 
   6  13   0       42.36       26.44      2.70 o 
   7  13   0        1.38        8.33      6.54 o 
   8  13   0       11.82       21.72      3.09 o 
   0  14   0       70.58       70.98      3.31 o 
   1  14   0       60.07       54.43      2.22 o 
   2  14   0       58.00       53.57      2.26 o 
   3  14   0        1.60        1.24      1.61 o 
   4  14   0      358.83      308.15     10.20 o 
   5  14   0        3.27        2.57      1.52 o 
   6  14   0        4.97        9.30      2.14 o 
   7  14   0       35.28       37.85      3.50 o 
   1  15   0       67.87       53.64      2.24 o 
   2  15   0      159.89      137.86      4.67 o 
   3  15   0       10.50       20.94      1.94 o 
   4  15   0       19.17       17.60      2.90 o 
   5  15   0        7.65        3.84      1.81 o 
   6  15   0        4.09        1.39      1.74 o 
   7  15   0        1.01        4.99      2.99 o 
   0  16   0       19.14       11.62      2.00 o 
   1  16   0        3.82        1.17      1.24 o 
   2  16   0        9.39        8.43      1.53 o 
   3  16   0       71.29       60.06      4.63 o 
   4  16   0       14.14        9.91      2.00 o 
   5  16   0        0.70        2.87      2.87 o 
   6  16   0       13.88       14.02      2.60 o 
   1  17   0       43.21       32.41      2.31 o 
   2  17   0       19.15       11.14      1.80 o 
   3  17   0        0.58       -1.31      1.53 o 
   4  17   0        0.36        3.92      3.18 o 
   5  17   0        1.10        0.40      1.73 o 
   0  18   0        0.04       -1.69      2.47 o 
   1  18   0        5.45        2.24      1.66 o 
   2  18   0        0.50        1.05      1.44 o 
   3  18   0        0.19        2.68      1.80 o 
   4  18   0       58.67       67.29      4.69 o 
   5  18   0        2.85        1.25      2.83 o 
   1  19   0        8.18       11.11      2.36 o 
   2  19   0       15.79       18.52      4.67 o 
   3  19   0        5.92       13.91      3.18 o 
   0  20   0       23.52       22.14      4.30 o 
   1  20   0        1.29       -1.16      2.30 o 
   2  20   0        0.93        2.55      2.37 o 
 -10   1   1       12.23       11.51      3.27 o 
  -9   1   1        8.09       15.35      2.37 o 
  -8   1   1       62.48       69.86      3.87 o 
  -7   1   1       15.73       16.75      2.49 o 
  -6   1   1      469.71      484.36      8.06 o 
  -5   1   1       69.27       56.02      1.45 o 
  -4   1   1       42.08       32.78      0.95 o 
  -3   1   1      284.37      321.63      3.61 o 
  -2   1   1     1138.07     1178.61     11.80 o 
  -1   1   1     1198.55     1188.64     16.24 o 
   1   1   1     3537.79     3713.78     39.58 o 
   2   1   1      336.69      400.00      4.77 o 
   3   1   1      251.20      346.60      4.01 o 
   4   1   1       19.00       26.68      0.71 o 
   5   1   1       45.10       51.75      1.19 o 
   6   1   1     1783.19     1596.10     29.24 o 
   7   1   1       79.19       80.29      2.95 o 
   8   1   1      121.12      138.87      5.83 o 
   9   1   1       36.95       37.66      3.22 o 
  10   1   1        6.06       12.24      2.56 o 
 -10   2   1        0.01        0.20      2.80 o 
  -9   2   1        6.72        9.93      2.83 o 
  -8   2   1       54.19       49.53      2.89 o 
  -7   2   1      441.80      405.60      9.47 o 
  -6   2   1      537.62      494.51      7.91 o 
  -5   2   1      768.69      641.79      9.24 o 
  -4   2   1      260.00      272.79      4.69 o 
  -3   2   1     1740.07     1812.50     21.92 o 
  -2   2   1      167.93      221.66      2.52 o 
  -1   2   1    11146.43    11605.49    174.99 o 
   0   2   1     2739.27     2522.65     22.74 o 
   1   2   1      151.47      108.59      2.16 o 
   2   2   1     3165.04     3085.59     32.43 o 
   3   2   1     2507.03     2131.78     28.71 o 
   4   2   1      242.10      158.82      2.95 o 
   5   2   1       18.89       23.06      2.47 o 
   6   2   1       84.21       61.11      2.38 o 
   7   2   1      525.23      492.91     11.06 o 
   8   2   1      120.10      120.61      5.21 o 
   9   2   1       41.07       47.68      5.68 o 
  10   2   1       59.15       71.43      4.68 o 
 -10   3   1       21.10       34.89      4.50 o 
  -9   3   1        0.58        1.94      2.72 o 
  -8   3   1        0.09       -0.58      1.10 o 
  -7   3   1      483.47      425.94     10.08 o 
  -6   3   1       49.85       44.40      2.34 o 
  -5   3   1        3.99        9.49      1.07 o 
  -4   3   1      554.30      629.88      8.67 o 
  -3   3   1      122.43      157.60      1.98 o 
  -2   3   1       41.18       40.62      1.19 o 
  -1   3   1     8566.95     8697.67    115.22 o 
   0   3   1     1744.05     1895.21     26.40 o 
   1   3   1       33.30        3.00      0.45 o 
   2   3   1       21.46       30.55      0.47 o 
   3   3   1      981.89      823.71     11.47 o 
   4   3   1       35.77       61.42      1.72 o 
   5   3   1       78.30       92.17      2.48 o 
   6   3   1      531.78      488.05     10.22 o 
   7   3   1      319.93      290.27      7.70 o 
   8   3   1       18.46       10.18      1.57 o 
   9   3   1        5.49        8.68      2.12 o 
  10   3   1        9.99        6.78      2.26 o 
 -10   4   1       37.09       41.74      4.54 o 
  -9   4   1       43.43       35.12      3.91 o 
  -8   4   1       12.27       10.80      1.60 o 
  -7   4   1        1.52        3.25      1.53 o 
  -6   4   1       65.47       79.92      2.78 o 
  -5   4   1      631.42      676.59     14.17 o 
  -4   4   1     3559.47     3381.87     43.04 o 
  -3   4   1        8.58        8.52      1.13 o 
  -2   4   1      673.84      751.61     12.68 o 
  -1   4   1       13.96       47.63      0.95 o 
   0   4   1     3172.65     3413.03     32.80 o 
   1   4   1     4112.85     3752.63    115.45 o 
   2   4   1      297.48      246.46      2.61 o 
   3   4   1       59.59       95.79      5.30 o 
   4   4   1     2310.88     2366.54     39.67 o 
   5   4   1      304.82      358.15      6.96 o 
   6   4   1       60.86       77.05      2.61 o 
   7   4   1      118.69      142.16      4.36 o 
   8   4   1       70.72       56.66      2.86 o 
   9   4   1       78.37       60.69      3.93 o 
  10   4   1        0.00       -2.38      2.38 o 
 -10   5   1        0.26       -0.91      2.26 o 
  -9   5   1       34.85       28.37      2.92 o 
  -8   5   1      133.73      108.25      3.83 o 
  -7   5   1      141.04      106.25      3.57 o 
  -6   5   1       24.19       30.26      3.48 o 
  -5   5   1       34.48       44.92      1.79 o 
  -4   5   1        9.85       11.75      0.89 o 
  -3   5   1      915.49     1023.65     15.25 o 
  -2   5   1      359.80      322.99      3.69 o 
  -1   5   1      145.08      179.69      2.36 o 
   0   5   1     1487.17     1674.03     17.66 o 
   1   5   1      462.11      670.80      8.16 o 
   2   5   1      157.85      155.44      2.04 o 
   3   5   1       81.62      105.07      2.00 o 
   4   5   1        4.02        4.31      1.26 o 
   5   5   1      234.68      242.74      5.35 o 
   6   5   1      119.39       99.67      3.01 o 
   7   5   1      316.46      257.92      6.91 o 
   8   5   1       17.65        5.02      1.81 o 
   9   5   1        8.35        5.66      2.36 o 
  10   5   1       45.19       46.84      4.80 o 
 -10   6   1        8.35        6.36      2.84 o 
  -9   6   1       78.97       65.36      4.00 o 
  -8   6   1       35.34       21.79      1.84 o 
  -7   6   1      130.66      106.06      4.45 o 
  -6   6   1      643.82      678.88     14.14 o 
  -5   6   1      345.93      447.76      8.60 o 
  -4   6   1       82.94      147.33      2.40 o 
  -3   6   1      392.28      298.26      3.98 o 
  -2   6   1      186.92      161.35      2.93 o 
  -1   6   1      338.08      315.54      3.63 o 
   0   6   1      247.56      315.80      4.77 o 
   1   6   1      813.06     1012.55     12.02 o 
   2   6   1      646.09      498.85      6.27 o 
   3   6   1       99.24       84.34      3.03 o 
   4   6   1        7.31       16.58      1.97 o 
   5   6   1      244.17      332.56      7.15 o 
   6   6   1      203.33      217.34      5.39 o 
   7   6   1       49.69       42.22      2.35 o 
   8   6   1       87.18       53.66      3.10 o 
   9   6   1       31.82       23.75      3.22 o 
  10   6   1       46.17       47.65      4.96 o 
  -9   7   1        0.21       -0.65      1.74 o 
  -8   7   1       63.26       47.03      3.36 o 
  -7   7   1        0.11        1.18      1.34 o 
  -6   7   1      113.31      115.02      3.36 o 
  -5   7   1       34.56       38.79      1.72 o 
  -4   7   1      898.24      889.98     20.51 o 
  -3   7   1      211.92      274.14      4.92 o 
  -2   7   1       34.79       37.73      1.47 o 
  -1   7   1      559.67      618.21      7.61 o 
   0   7   1      513.17      683.85      8.66 o 
   1   7   1      526.25      552.66      7.36 o 
   2   7   1      249.62      287.29      4.07 o 
   3   7   1      176.73      179.32      2.91 o 
   4   7   1      722.19      864.90     16.06 o 
   5   7   1        1.86        0.12      0.99 o 
   6   7   1       22.91       21.81      2.17 o 
   7   7   1       77.02       42.58      2.42 o 
   8   7   1      103.54       74.56      3.60 o 
   9   7   1        0.03        0.87      2.09 o 
  -9   8   1       32.71       30.85      3.12 o 
  -8   8   1       91.00       69.74      4.05 o 
  -7   8   1      122.09      134.78      5.72 o 
  -6   8   1       85.84       89.05      2.99 o 
  -5   8   1       61.40       95.15      2.78 o 
  -4   8   1       84.44      103.58      2.71 o 
  -3   8   1      117.01      119.06      2.53 o 
  -2   8   1      788.87      808.35     16.64 o 
  -1   8   1     1080.92     1111.14     14.81 o 
   0   8   1     1834.92     2186.68     30.19 o 
   1   8   1      100.63      137.15      2.52 o 
   2   8   1      492.05      465.33      6.81 o 
   3   8   1     1182.02     1196.05     17.36 o 
   4   8   1      176.27      205.28      4.68 o 
   5   8   1      553.92      655.89     13.65 o 
   6   8   1      283.52      269.50      8.47 o 
   7   8   1      127.61      120.01      4.25 o 
   8   8   1        0.84        4.75      1.63 o 
   9   8   1       56.45       53.56      3.65 o 
  -9   9   1        1.28        0.00      1.68 o 
  -8   9   1       12.68       14.21      2.33 o 
  -7   9   1       88.70       82.19      4.37 o 
  -6   9   1      229.52      251.51      8.21 o 
  -5   9   1       38.01       48.35      2.39 o 
  -4   9   1      737.99      796.32     14.82 o 
  -3   9   1      302.40      304.38      7.03 o 
  -2   9   1       72.97       61.03      1.42 o 
  -1   9   1      509.32      792.43     11.34 o 
   0   9   1      100.97       49.06      1.57 o 
   1   9   1       23.21       18.28      1.14 o 
   2   9   1      156.07      174.49      3.82 o 
   3   9   1     1594.55     1605.54     27.63 o 
   4   9   1      176.44      211.24      5.05 o 
   5   9   1        0.09        5.18      2.13 o 
   6   9   1       34.67       37.59      3.42 o 
   7   9   1      174.73      123.15      5.47 o 
   8   9   1       33.77       30.66      5.13 o 
   9   9   1        0.02        0.78      1.92 o 
  -9  10   1       18.29       27.82      3.10 o 
  -8  10   1       27.59       28.83      3.04 o 
  -7  10   1        0.10        3.87      2.32 o 
  -6  10   1       64.52       46.35      3.18 o 
  -5  10   1       17.72       32.17      2.56 o 
  -4  10   1      884.87      911.80     21.26 o 
  -3  10   1     1258.74     1295.00     38.78 o 
  -2  10   1       24.60       37.76      1.27 o 
  -1  10   1       64.65      107.58      2.41 o 
   0  10   1      159.74      178.32      3.55 o 
   1  10   1      351.68      549.90      9.04 o 
   2  10   1      181.95      211.31      4.08 o 
   3  10   1      314.95      327.22      6.18 o 
   4  10   1      404.99      324.44      8.17 o 
   5  10   1      825.45      861.01     19.32 o 
   6  10   1        8.53       12.15      1.44 o 
   7  10   1       21.93       26.68      2.77 o 
   8  10   1       13.30       18.45      2.62 o 
   9  10   1      101.16      111.45      6.55 o 
  -8  11   1       21.87       20.13      2.79 o 
  -7  11   1       28.71       26.00      2.80 o 
  -6  11   1       17.33       22.73      2.93 o 
  -5  11   1       68.65       74.55      3.90 o 
  -4  11   1      168.94      188.20      5.23 o 
  -3  11   1       26.13       17.07      1.71 o 
  -2  11   1      284.56      320.27      5.74 o 
  -1  11   1      134.77      203.87      3.98 o 
   0  11   1        0.35       10.75      0.98 o 
   1  11   1      239.96      283.06      5.47 o 
   2  11   1      796.20      761.62     13.35 o 
   3  11   1     1337.58     1385.30     24.78 o 
   4  11   1      450.41      476.86     11.25 o 
   5  11   1       63.39       68.83      2.86 o 
   6  11   1       69.60       79.24      4.30 o 
   7  11   1       71.09       62.65      4.02 o 
   8  11   1        1.00        2.11      1.88 o 
  -8  12   1       48.85       65.60      4.59 o 
  -7  12   1        2.75        3.67      3.54 o 
  -6  12   1        8.76        7.08      1.91 o 
  -5  12   1       62.81       72.10      3.90 o 
  -4  12   1       52.02       51.87      3.11 o 
  -3  12   1        1.03        4.96      1.93 o 
  -2  12   1      653.25      738.18     17.19 o 
  -1  12   1        2.38        0.52      0.71 o 
   0  12   1       75.65       81.17      2.38 o 
   1  12   1      404.56      486.53      9.25 o 
   2  12   1       10.93       14.26      1.28 o 
   3  12   1       58.70       40.72      1.89 o 
   4  12   1       37.20       34.08      2.30 o 
   5  12   1       11.49       10.81      3.16 o 
   6  12   1       38.67       33.24      2.91 o 
   7  12   1        0.72        1.94      1.66 o 
   8  12   1        2.57        0.66      1.85 o 
  -8  13   1        8.47        6.32      2.42 o 
  -7  13   1        0.39        0.54      2.37 o 
  -6  13   1       32.01       35.28      3.18 o 
  -5  13   1        0.46        0.69      1.44 o 
  -4  13   1      127.05      119.01      4.18 o 
  -3  13   1       31.67       39.54      2.20 o 
  -2  13   1      133.37      130.08      4.52 o 
  -1  13   1       22.23       23.58      1.33 o 
   0  13   1       10.70       18.26      1.28 o 
   1  13   1        0.49        0.32      1.05 o 
   2  13   1       21.14       28.97      1.69 o 
   3  13   1       16.44       16.85      2.87 o 
   4  13   1        1.08        4.12      1.76 o 
   5  13   1        3.20        2.62      1.95 o 
   6  13   1        0.02        0.30      1.49 o 
   7  13   1       21.42       26.27      3.06 o 
   8  13   1        0.38        0.20      1.83 o 
  -7  14   1        1.00       -1.43      1.84 o 
  -6  14   1       12.80       12.49      2.26 o 
  -5  14   1        0.43        0.44      1.46 o 
  -4  14   1        0.04        3.37      1.78 o 
  -3  14   1        0.15       -0.22      1.21 o 
  -2  14   1       15.53       13.02      1.72 o 
  -1  14   1        0.19        5.52      1.68 o 
   0  14   1        3.45        6.27      1.80 o 
   1  14   1       12.52       15.52      1.31 o 
   2  14   1       32.34       29.04      1.63 o 
   3  14   1       32.95       31.37      2.64 o 
   4  14   1        1.74       -1.55      1.71 o 
   5  14   1       45.52       25.08      2.60 o 
   6  14   1        3.26        5.40      2.06 o 
   7  14   1        7.34        3.15      2.03 o 
  -7  15   1        1.54        3.91      3.58 o 
  -6  15   1        0.03       -0.22      2.87 o 
  -5  15   1        1.40        1.81      1.63 o 
  -4  15   1        0.02       -1.64      1.64 o 
  -3  15   1        0.47        1.90      1.28 o 
  -2  15   1       19.59       18.91      1.92 o 
  -1  15   1       22.96       35.93      2.40 o 
   0  15   1       62.94       52.91      2.20 o 
   1  15   1        8.89       13.30      1.46 o 
   2  15   1        1.39        3.37      1.03 o 
   3  15   1       18.47       15.63      2.85 o 
   4  15   1        1.84        2.75      1.58 o 
   5  15   1        4.52        0.54      1.47 o 
   6  15   1        0.01        0.78      1.89 o 
   7  15   1        2.87        5.05      2.39 o 
  -6  16   1        0.85        2.59      6.08 o 
  -5  16   1        0.40        2.58      1.80 o 
  -4  16   1        3.31       11.20      1.90 o 
  -3  16   1        0.07       -0.33      1.15 o 
  -2  16   1        5.02        5.52      1.56 o 
  -1  16   1       22.79       29.11      2.16 o 
   0  16   1       18.54       24.13      5.73 o 
   1  16   1        9.84       11.22      1.38 o 
   2  16   1        3.17        3.34      1.48 o 
   3  16   1        1.75        4.05      2.35 o 
   4  16   1        4.89        7.27      1.85 o 
   5  16   1        1.54        3.45      1.82 o 
   6  16   1        0.45        1.83      1.98 o 
  -5  17   1       21.01       22.03      3.14 o 
  -4  17   1       10.65       12.79      2.27 o 
  -3  17   1        1.34       -0.15      1.50 o 
  -2  17   1        4.36        3.60      1.54 o 
  -1  17   1        4.03        5.00      1.46 o 
   0  17   1        1.81        0.92      1.40 o 
   1  17   1        1.00        1.56      1.20 o 
   2  17   1       11.42       13.77      1.86 o 
   3  17   1       27.72       24.92      2.60 o 
   4  17   1        3.08        8.20      3.02 o 
   5  17   1        4.28        7.72      2.30 o 
  -4  18   1        0.69        0.23      1.66 o 
  -3  18   1       15.34        9.70      2.22 o 
  -2  18   1        5.79       12.65      2.05 o 
  -1  18   1        0.02       -0.91      2.00 o 
   0  18   1       14.54       15.08      2.41 o 
   1  18   1        9.23        6.46      1.90 o 
   2  18   1       19.82       23.67      2.57 o 
   3  18   1        0.09       -0.50      1.49 o 
   4  18   1        2.62        8.53      2.35 o 
  -3  19   1        3.29        1.80      1.94 o 
  -2  19   1        1.02        2.16      2.54 o 
  -1  19   1        1.74        1.12      1.68 o 
   0  19   1        2.89        0.84      1.69 o 
   1  19   1       32.33       29.35      3.29 o 
   2  19   1        6.10        7.75      3.57 o 
   3  19   1        0.16        2.16      2.22 o 
  -1  20   1        4.95        4.38      2.35 o 
   0  20   1        2.71        2.11      2.13 o 
   1  20   1        4.63        6.59      3.63 o 
 -10   0   2       38.55       46.04     11.38 o 
  -9   0   2       26.45       25.16      3.78 o 
  -8   0   2        2.17        0.23      1.84 o 
  -7   0   2     1354.47     1286.02     33.86 o 
  -6   0   2      966.24      783.87     19.05 o 
  -5   0   2       23.24       33.63      4.17 o 
  -4   0   2     4448.64     3963.37     78.24 o 
  -3   0   2      168.32      130.64      2.53 o 
  -2   0   2      471.42      455.85      6.54 o 
  -1   0   2     6520.67     6057.41    168.07 o 
   0   0   2      280.67      260.82      3.69 o 
   1   0   2    30809.02    25765.42    744.91 o 
   2   0   2       21.32       38.25      1.84 o 
   3   0   2     4428.34     4985.93     85.76 o 
   4   0   2      230.87      239.48      4.98 o 
   5   0   2      531.89      583.22     12.51 o 
   6   0   2      235.83      242.84      6.00 o 
   7   0   2     1648.05     1699.17     62.49 o 
   8   0   2        2.26        9.84      2.92 o 
   9   0   2      172.09      179.42     10.46 o 
  10   0   2      310.87      236.76     15.15 o 
 -10   1   2       64.03       69.61      4.77 o 
  -9   1   2      126.95      135.09      5.80 o 
  -8   1   2      107.14      102.71      3.65 o 
  -7   1   2      139.96      165.24      3.92 o 
  -6   1   2      812.43      735.97     12.36 o 
  -5   1   2     1354.40     1120.73     16.87 o 
  -4   1   2        4.14        4.96      0.94 o 
  -3   1   2     1119.00     1302.81     16.24 o 
  -2   1   2     2322.01     2699.20     31.28 o 
  -1   1   2    22831.71    20021.60    269.66 o 
   0   1   2      579.00      515.56      5.15 o 
   1   1   2    19360.72    17709.88    239.79 o 
   2   1   2       85.73      268.62      4.17 o 
   3   1   2      112.24      250.90      3.11 o 
   4   1   2      519.77      654.36      8.25 o 
   5   1   2      130.87      222.31      3.51 o 
   6   1   2      222.73      304.06      6.49 o 
   7   1   2      360.81      288.19      6.97 o 
   8   1   2      497.33      500.66     15.22 o 
   9   1   2       91.08       59.69      3.97 o 
  10   1   2        0.19        1.66      1.94 o 
 -10   2   2       19.89       35.10      3.96 o 
  -9   2   2        1.72        3.10      2.43 o 
  -8   2   2       57.23       57.01      2.59 o 
  -7   2   2      101.01      100.87      3.20 o 
  -6   2   2      925.67      879.77     14.59 o 
  -5   2   2       91.26       85.57      1.97 o 
  -4   2   2      222.49      104.15      2.12 o 
  -3   2   2     2666.38     2684.55     32.40 o 
  -2   2   2      233.95      216.11      2.81 o 
  -1   2   2     4403.27     4758.90     52.31 o 
   0   2   2    15050.40    14545.94    146.00 o 
   1   2   2     2028.06     2163.78     18.05 o 
   2   2   2       49.08       55.77      1.37 o 
   3   2   2      927.90     1038.75     12.84 o 
   4   2   2      467.53      591.08     11.84 o 
   5   2   2      687.58      690.34     12.39 o 
   6   2   2      799.44      937.61     18.28 o 
   7   2   2      171.01      189.31      5.13 o 
   8   2   2       64.56       38.30      3.04 o 
   9   2   2       15.34       15.43      2.40 o 
  10   2   2       21.62       14.87      2.71 o 
 -10   3   2        2.45        5.56      2.60 o 
  -9   3   2       80.19       66.74      3.92 o 
  -8   3   2      174.95      149.63      4.99 o 
  -7   3   2        6.43       16.35      2.21 o 
  -6   3   2      546.35      585.58      9.89 o 
  -5   3   2      855.16      907.18     15.00 o 
  -4   3   2     3030.83     3430.85     47.99 o 
  -3   3   2      475.59      541.79      6.59 o 
  -2   3   2     1733.09     1844.50     30.10 o 
  -1   3   2      471.76      476.65      7.25 o 
   0   3   2     3005.94     3118.52     37.57 o 
   1   3   2     1653.89     1729.37     18.24 o 
   2   3   2       49.38       52.82      0.88 o 
   3   3   2      516.84      476.29      4.91 o 
   4   3   2     2774.50     2875.13     48.05 o 
   5   3   2      324.26      487.36      9.24 o 
   6   3   2      614.13      669.78     13.56 o 
   7   3   2       57.71       42.29      2.22 o 
   8   3   2       25.51       16.51      1.80 o 
   9   3   2      202.92      148.33      6.46 o 
  10   3   2        4.27       -0.77      2.00 o 
 -10   4   2      164.47      175.06      9.78 o 
  -9   4   2       40.22       29.04      2.92 o 
  -8   4   2       61.59       54.76      3.88 o 
  -7   4   2       80.55       95.60      3.50 o 
  -6   4   2       49.65       52.74      2.64 o 
  -5   4   2       21.95       25.88      1.58 o 
  -4   4   2      347.84      413.19      5.96 o 
  -3   4   2       65.09      187.64      2.65 o 
  -2   4   2     8082.67     7667.61     64.57 o 
  -1   4   2     4276.10     4727.01     60.35 o 
   0   4   2      258.50      279.69      2.76 o 
   1   4   2        9.38       20.43      0.62 o 
   2   4   2     3314.97     3575.18     45.43 o 
   3   4   2      475.62      483.95      7.72 o 
   4   4   2      687.93      735.78     12.67 o 
   5   4   2      151.10      106.81      2.87 o 
   6   4   2       65.23       42.48      2.04 o 
   7   4   2      436.14      468.06     11.30 o 
   8   4   2       49.78       30.15      2.11 o 
   9   4   2       36.20       37.55      4.10 o 
  10   4   2        1.61        4.40      3.96 o 
 -10   5   2        4.54        2.36      2.54 o 
  -9   5   2       15.18       21.81      3.23 o 
  -8   5   2       15.00       16.49      1.65 o 
  -7   5   2        0.02        5.14      1.14 o 
  -6   5   2      104.44      138.53      3.63 o 
  -5   5   2      160.38      154.25      2.77 o 
  -4   5   2     3295.22     3186.27     44.51 o 
  -3   5   2        0.43        3.20      0.91 o 
  -2   5   2        4.98        5.27      0.63 o 
  -1   5   2      805.12      962.78     14.23 o 
   0   5   2      549.24      678.91      7.08 o 
   1   5   2      902.85     1075.04     28.19 o 
   2   5   2      726.91      612.89      8.10 o 
   3   5   2      246.51      159.39      2.83 o 
   4   5   2      148.53      123.57      4.06 o 
   5   5   2      362.79      457.92      9.28 o 
   6   5   2        5.02       10.98      1.63 o 
   7   5   2        2.51        4.32      1.30 o 
   8   5   2        1.82       10.77      2.47 o 
   9   5   2       38.82       37.58      3.24 o 
  10   5   2       38.12       42.51      4.72 o 
 -10   6   2       49.95       66.34      5.33 o 
  -9   6   2       21.44       30.97      2.93 o 
  -8   6   2      129.14      127.78      5.49 o 
  -7   6   2        8.56        8.67      1.35 o 
  -6   6   2       55.54       46.26      2.07 o 
  -5   6   2      208.15      174.68      3.14 o 
  -4   6   2       36.11       11.44      0.96 o 
  -3   6   2       30.43       15.10      0.64 o 
  -2   6   2     1348.81     1133.95     16.84 o 
  -1   6   2        5.68        3.96      0.38 o 
   0   6   2     1041.55     1199.15     13.78 o 
   1   6   2      164.83      199.13      3.19 o 
   2   6   2      168.98      182.29      2.86 o 
   3   6   2       71.07       94.38      2.49 o 
   4   6   2        4.38        9.56      1.15 o 
   5   6   2      248.78      234.83      5.48 o 
   6   6   2        7.68        4.70      2.11 o 
   7   6   2        0.12        2.86      1.32 o 
   8   6   2       30.72       34.60      3.00 o 
   9   6   2        7.00       10.12      2.37 o 
  10   6   2        2.31        7.32      4.05 o 
  -9   7   2        1.33        0.15      1.78 o 
  -8   7   2        9.92       11.07      2.08 o 
  -7   7   2       52.38       61.71      3.51 o 
  -6   7   2       11.55       14.79      1.51 o 
  -5   7   2       13.98        9.97      0.79 o 
  -4   7   2      495.94      263.14      4.41 o 
  -3   7   2      163.96      100.86      3.56 o 
  -2   7   2       66.13       69.53      1.92 o 
  -1   7   2     3258.28     3567.91     42.68 o 
   0   7   2       20.32       86.33      1.79 o 
   1   7   2       11.88        1.74      0.87 o 
   2   7   2        7.21       19.19      0.89 o 
   3   7   2      904.72      704.69      9.82 o 
   4   7   2       89.92      103.81      3.00 o 
   5   7   2       95.79      104.93      3.31 o 
   6   7   2       84.31       85.20      3.19 o 
   7   7   2       90.07       75.63      3.36 o 
   8   7   2        7.18        4.42      1.48 o 
   9   7   2        0.23        0.56      1.70 o 
  -9   8   2       14.06       19.22      2.79 o 
  -8   8   2        0.00        2.51      1.93 o 
  -7   8   2        0.12        2.64      2.35 o 
  -6   8   2        5.76        4.42      2.18 o 
  -5   8   2       15.86       27.17      2.03 o 
  -4   8   2       16.82       26.17      5.13 o 
  -3   8   2       84.78      121.30      6.16 o 
  -2   8   2       34.99       18.72      1.39 o 
  -1   8   2     1257.11     1537.67     19.64 o 
   0   8   2       95.72       94.70      1.98 o 
   1   8   2       78.51      132.03      2.54 o 
   2   8   2       53.89       68.00      1.65 o 
   3   8   2        0.55        2.56      1.57 o 
   4   8   2        9.31       10.38      1.28 o 
   5   8   2      381.78      397.38      9.30 o 
   6   8   2        5.03        1.75      1.35 o 
   7   8   2        0.87        3.24      1.48 o 
   8   8   2        2.90        9.61      1.80 o 
   9   8   2        2.95        2.33      2.32 o 
  -9   9   2        2.71        3.23      2.13 o 
  -8   9   2       13.07       11.92      2.32 o 
  -7   9   2        3.47        0.87      1.78 o 
  -6   9   2       34.41       32.55      2.60 o 
  -5   9   2       17.44       21.85      2.05 o 
  -4   9   2      149.99      104.82      3.09 o 
  -3   9   2      348.39      282.25      6.95 o 
  -2   9   2       91.20      101.76      3.24 o 
  -1   9   2       23.78       19.16      0.88 o 
   0   9   2      334.43      368.62      5.76 o 
   1   9   2        7.09        6.76      0.81 o 
   2   9   2       43.26       75.40      2.21 o 
   3   9   2        7.63       33.62      1.65 o 
   4   9   2       34.78       36.77      1.97 o 
   5   9   2       22.91       28.73      1.85 o 
   6   9   2      107.62       98.38      3.82 o 
   7   9   2        7.93       12.94      1.76 o 
   8   9   2        0.94        8.08      4.71 o 
   9   9   2       81.40       83.55      6.38 o 
  -9  10   2       22.99       31.89      3.50 o 
  -8  10   2        0.90        2.58      1.99 o 
  -7  10   2        0.40        0.76      1.55 o 
  -6  10   2       31.38       26.65      2.55 o 
  -5  10   2       36.66       29.63      2.45 o 
  -4  10   2        1.65        3.36      2.11 o 
  -3  10   2      175.41      168.26      5.17 o 
  -2  10   2      732.05      795.02     15.64 o 
  -1  10   2       71.79       70.00      2.12 o 
   0  10   2      144.58      177.23      3.32 o 
   1  10   2       51.93       30.44      1.65 o 
   2  10   2       60.57       92.28      2.34 o 
   3  10   2      606.84      619.80     10.63 o 
   4  10   2      132.04      200.85      5.65 o 
   5  10   2       69.15       52.89      2.58 o 
   6  10   2       72.80       79.80      3.47 o 
   7  10   2        6.14        3.77      1.93 o 
   8  10   2        7.32        2.06      1.93 o 
   9  10   2        9.02       14.21      2.95 o 
  -8  11   2       30.30       28.91      3.24 o 
  -7  11   2        1.49        4.84      2.51 o 
  -6  11   2        4.55        5.63      3.29 o 
  -5  11   2       35.79       27.60      2.34 o 
  -4  11   2      177.98      173.24      4.82 o 
  -3  11   2       42.84       46.96      2.73 o 
  -2  11   2      149.60      194.72      5.23 o 
  -1  11   2       14.25       20.67      1.06 o 
   0  11   2      346.04      391.45      6.91 o 
   1  11   2      103.33      101.20      2.58 o 
   2  11   2      203.06      245.68      5.08 o 
   3  11   2       60.41       51.22      1.99 o 
   4  11   2      187.87      163.95      4.80 o 
   5  11   2       12.76       13.53      2.08 o 
   6  11   2       66.76       47.92      2.72 o 
   7  11   2        1.58       -0.41      1.53 o 
   8  11   2        9.68       13.91      2.62 o 
  -8  12   2       15.22       18.86      2.95 o 
  -7  12   2       52.03       46.98      3.65 o 
  -6  12   2        4.87        1.41      1.61 o 
  -5  12   2        9.27        4.67      2.05 o 
  -4  12   2      406.23      380.85     11.04 o 
  -3  12   2        4.23       10.43      2.64 o 
  -2  12   2        7.91        2.71      2.12 o 
  -1  12   2        9.86       24.32      1.32 o 
   0  12   2       14.41       27.58      1.39 o 
   1  12   2       37.58       60.31      6.46 o 
   2  12   2       31.94       29.65      1.61 o 
   3  12   2        0.52       -0.29      0.81 o 
   4  12   2      509.19      546.13     12.97 o 
   5  12   2        0.03        1.63      1.05 o 
   6  12   2       13.73       14.18      2.14 o 
   7  12   2       89.36       82.48      4.88 o 
   8  12   2       46.51       40.52      3.78 o 
  -8  13   2        0.67        4.98      2.35 o 
  -7  13   2        3.22        0.15      1.63 o 
  -6  13   2       11.53       10.23      1.86 o 
  -5  13   2       17.83       12.46      2.06 o 
  -4  13   2        3.93        3.22      1.40 o 
  -3  13   2       71.92       62.11      4.32 o 
  -2  13   2      623.40      712.46     16.70 o 
  -1  13   2       55.21       74.58      2.79 o 
   0  13   2        7.68       13.94      1.17 o 
   1  13   2       18.34       18.31      1.29 o 
   2  13   2      184.53      166.62      4.19 o 
   3  13   2       35.50       28.68      1.61 o 
   4  13   2      115.13      116.28      4.15 o 
   5  13   2       11.03       12.73      2.07 o 
   6  13   2       48.25       37.12      3.09 o 
   7  13   2       16.70       18.24      2.72 o 
   8  13   2       10.82       13.84      4.04 o 
  -7  14   2       15.78       20.21      2.92 o 
  -6  14   2       22.47       17.23      2.48 o 
  -5  14   2        6.82        6.02      1.83 o 
  -4  14   2       75.79       58.95      3.47 o 
  -3  14   2      189.78      184.88      5.90 o 
  -2  14   2       10.91       10.39      1.70 o 
  -1  14   2       43.92       30.81      2.09 o 
   0  14   2      393.40      381.87      8.28 o 
   1  14   2        6.99        4.77      1.26 o 
   2  14   2       53.95       55.57      2.32 o 
   3  14   2        7.26       13.43      1.85 o 
   4  14   2        3.04        2.60      1.28 o 
   5  14   2       17.57       16.64      2.39 o 
   6  14   2        6.84        7.71      2.12 o 
   7  14   2        5.59        7.26      2.31 o 
  -7  15   2       14.72       15.02      2.84 o 
  -6  15   2       62.36       45.79      3.40 o 
  -5  15   2        4.62        1.54      1.76 o 
  -4  15   2        0.12        2.18      1.61 o 
  -3  15   2       24.07       27.91      2.67 o 
  -2  15   2       93.99       88.43      3.81 o 
  -1  15   2       39.10       38.69      2.22 o 
   0  15   2       97.88       90.23      3.75 o 
   1  15   2       50.87       47.11      2.48 o 
   2  15   2      100.74       72.24      2.79 o 
   3  15   2       29.14       22.87      2.24 o 
   4  15   2       10.95       12.29      2.06 o 
   5  15   2       15.28       11.48      2.11 o 
   6  15   2       44.53       42.26      3.63 o 
   7  15   2        5.05        5.32      2.79 o 
  -6  16   2       13.07       18.62      2.91 o 
  -5  16   2        0.59        2.60      1.77 o 
  -4  16   2       20.23       14.78      2.37 o 
  -3  16   2        7.55        5.12      1.53 o 
  -2  16   2        7.25       11.23      1.75 o 
  -1  16   2        2.68        1.50      1.27 o 
   0  16   2       59.09       44.61      2.74 o 
   1  16   2       40.67       36.85      2.04 o 
   2  16   2       51.00       50.93      2.48 o 
   3  16   2        2.92        2.32      1.41 o 
   4  16   2       27.37       19.45      2.48 o 
   5  16   2        5.88       13.00      2.38 o 
   6  16   2       21.35       16.37      3.25 o 
  -5  17   2       54.58       50.51      4.83 o 
  -4  17   2        3.26        1.97      1.72 o 
  -3  17   2       11.31       11.05      2.16 o 
  -2  17   2       12.72        7.43      1.66 o 
  -1  17   2       17.11       14.79      1.91 o 
   0  17   2        8.61       10.23      1.66 o 
   1  17   2       15.43       11.58      1.74 o 
   2  17   2        4.88       -0.88      1.33 o 
   3  17   2        8.82       21.13      8.32 o 
   4  17   2        4.78        2.37      2.07 o 
   5  17   2        5.65        3.83      2.35 o 
  -4  18   2        5.32        7.92      2.45 o 
  -3  18   2       33.61       30.61      3.08 o 
  -2  18   2        5.23        4.92      1.72 o 
  -1  18   2       30.08       23.45      2.92 o 
   0  18   2       10.58       10.87      2.26 o 
   1  18   2        0.06       -1.64      1.64 o 
   2  18   2        0.06       -0.23      1.44 o 
   3  18   2       24.20       28.50      5.83 o 
   4  18   2        0.82        3.36      2.95 o 
  -3  19   2       12.67       13.00      3.37 o 
  -2  19   2        0.06        1.33      2.51 o 
  -1  19   2        2.52        3.49      2.03 o 
   0  19   2        0.28        1.26      2.30 o 
   1  19   2        5.20        3.75      4.06 o 
   2  19   2        0.04        1.48      2.75 o 
   3  19   2        5.95        9.95      3.72 o 
  -1  20   2        2.11        7.49      3.75 o 
   0  20   2        1.47        0.31      2.05 o 
   1  20   2       14.11       10.86      4.50 o 
 -10   1   3        0.35       -0.55      2.02 o 
  -9   1   3        0.18       -1.00      1.58 o 
  -8   1   3       28.94       26.90      2.24 o 
  -7   1   3        0.10       -0.60      0.96 o 
  -6   1   3      130.34       97.22      2.55 o 
  -5   1   3      384.95      414.37      6.93 o 
  -4   1   3      413.62      387.50      5.88 o 
  -3   1   3        2.65        2.47      0.46 o 
  -2   1   3      252.63      279.36      5.17 o 
  -1   1   3      144.99      149.47      2.07 o 
   0   1   3     2962.94     2929.70     21.41 o 
   1   1   3       34.19       15.18      1.09 o 
   2   1   3     1514.08     1615.62     20.16 o 
   3   1   3      156.22      169.58      2.39 o 
   4   1   3      449.15      430.18      6.55 o 
   5   1   3      108.93       60.35      1.68 o 
   6   1   3       19.12       20.61      1.65 o 
   7   1   3       35.29       52.26      2.53 o 
   8   1   3       48.40       57.22      3.55 o 
   9   1   3       24.33       27.31      2.83 o 
  10   1   3       12.75       10.38      2.53 o 
 -10   2   3        1.72        2.04      2.23 o 
  -9   2   3       13.89       12.88      2.14 o 
  -8   2   3       18.09       16.03      2.05 o 
  -7   2   3        4.29        2.56      1.42 o 
  -6   2   3       47.67       58.47      1.95 o 
  -5   2   3       47.47       33.80      1.35 o 
  -4   2   3      172.57      222.64      4.14 o 
  -3   2   3     2506.63     2613.43     33.79 o 
  -2   2   3        4.87       13.46      0.59 o 
  -1   2   3      407.11      585.64      5.86 o 
   0   2   3      634.73      723.05     11.22 o 
   1   2   3       28.55       31.03      0.83 o 
   2   2   3     2040.43     2035.50     41.44 o 
   3   2   3       91.11       60.35      2.35 o 
   4   2   3      189.38      143.86      2.47 o 
   5   2   3      675.14      675.30     15.48 o 
   6   2   3      147.77      179.89      4.56 o 
   7   2   3      282.08      273.10      6.84 o 
   8   2   3        0.37       -0.46      1.44 o 
   9   2   3       31.58       28.54      2.96 o 
  10   2   3       27.92       30.29      3.42 o 
 -10   3   3       14.63       16.06      3.21 o 
  -9   3   3       12.88       11.65      2.16 o 
  -8   3   3        0.16       -0.16      1.06 o 
  -7   3   3       21.34       27.63      2.55 o 
  -6   3   3      218.75      175.76      6.46 o 
  -5   3   3     1471.71     1705.24     27.31 o 
  -4   3   3       45.84       13.17      0.89 o 
  -3   3   3      270.51      377.48      5.04 o 
  -2   3   3        0.22        0.47      0.32 o 
  -1   3   3        8.58       12.20      0.51 o 
   0   3   3     1855.12     1234.28     30.66 o 
   1   3   3      328.09      144.56      1.93 o 
   2   3   3       45.68       21.86      0.68 o 
   3   3   3     5637.28     5309.55     70.97 o 
   4   3   3      851.22      800.94     13.20 o 
   5   3   3      972.69      791.61     14.92 o 
   6   3   3        8.16       15.80      1.61 o 
   7   3   3      119.68      145.79      4.57 o 
   8   3   3       96.35       80.58      4.26 o 
   9   3   3        6.26       12.42      2.29 o 
  10   3   3        0.29       -0.71      1.93 o 
 -10   4   3       15.23       22.60      3.68 o 
  -9   4   3       44.51       62.14      4.88 o 
  -8   4   3       82.08       75.48      3.28 o 
  -7   4   3       27.78       32.37      2.54 o 
  -6   4   3      124.10      160.35      3.52 o 
  -5   4   3       77.27       99.64      2.41 o 
  -4   4   3      328.53      384.95      9.19 o 
  -3   4   3     4439.01     4400.96     63.16 o 
  -2   4   3      590.09      369.24      3.80 o 
  -1   4   3       91.77       40.45      0.64 o 
   0   4   3       80.27      134.36      2.29 o 
   1   4   3     1469.92     1281.01     13.44 o 
   2   4   3      267.99      214.53      4.56 o 
   3   4   3     1949.94     2319.65     50.68 o 
   4   4   3       72.57       71.52      1.87 o 
   5   4   3      792.11      880.36     17.13 o 
   6   4   3      408.59      467.95     10.58 o 
   7   4   3        0.18       -0.01      1.04 o 
   8   4   3       41.49       62.78      2.98 o 
   9   4   3       51.16       42.72      3.52 o 
  10   4   3       42.84       38.00      3.75 o 
 -10   5   3       58.40       57.76      5.27 o 
  -9   5   3        5.37        9.15      2.01 o 
  -8   5   3        0.99        1.01      1.44 o 
  -7   5   3      113.73      166.61      4.73 o 
  -6   5   3      287.19      322.91      6.10 o 
  -5   5   3      331.43      305.66      5.21 o 
  -4   5   3     1858.09     1766.01     28.22 o 
  -3   5   3      807.56     1187.34     15.07 o 
  -2   5   3        5.71       13.01      0.72 o 
  -1   5   3       91.89      128.37      3.23 o 
   0   5   3      176.57      356.58      5.54 o 
   1   5   3     1482.34     1016.28     13.22 o 
   2   5   3      117.67       95.54      1.67 o 
   3   5   3      659.72      400.20      5.96 o 
   4   5   3     1000.96     1091.69     19.73 o 
   5   5   3      157.59      101.22      3.08 o 
   6   5   3       50.62       55.60      2.52 o 
   7   5   3      106.47      113.08      4.05 o 
   8   5   3       70.96       47.00      2.69 o 
   9   5   3        0.00       -1.24      1.81 o 
  10   5   3       36.43       46.86      4.31 o 
  -9   6   3       43.97       38.86      3.73 o 
  -8   6   3       31.76       27.79      2.76 o 
  -7   6   3       26.29       29.31      2.53 o 
  -6   6   3        8.51       30.74      1.81 o 
  -5   6   3      177.12      272.57      4.65 o 
  -4   6   3       49.49       47.36      1.15 o 
  -3   6   3      360.28      522.91     10.88 o 
  -2   6   3      102.89        5.97      0.73 o 
  -1   6   3     1853.64     1513.37     32.95 o 
   0   6   3       27.23       20.45      1.07 o 
   1   6   3     1081.17      748.39     11.46 o 
   2   6   3      953.19      519.71      9.44 o 
   3   6   3      312.53      200.80      3.68 o 
   4   6   3      393.52      436.37      8.59 o 
   5   6   3      137.34      187.33      4.83 o 
   6   6   3      135.78      171.03      5.00 o 
   7   6   3       63.67       42.72      2.63 o 
   8   6   3       93.59       96.26      4.19 o 
   9   6   3       57.06       50.68      3.98 o 
  -9   7   3        3.87        0.70      2.37 o 
  -8   7   3       29.29       35.09      2.80 o 
  -7   7   3      239.21      265.40      8.96 o 
  -6   7   3       24.25       53.78      3.08 o 
  -5   7   3        1.18        1.64      0.92 o 
  -4   7   3      976.59      825.83     15.30 o 
  -3   7   3     1367.52     1002.13     30.06 o 
  -2   7   3      643.59      884.37     14.61 o 
  -1   7   3        2.92        1.12      0.70 o 
   0   7   3        4.01       58.22      1.61 o 
   1   7   3     3252.85     3073.52     42.75 o 
   2   7   3      195.66      172.88      3.09 o 
   3   7   3     1415.69     1187.60     19.03 o 
   4   7   3      885.26     1022.10     26.62 o 
   5   7   3      378.35      447.64     10.12 o 
   6   7   3      277.51      283.15      7.63 o 
   7   7   3      131.85      109.13      3.98 o 
   8   7   3       28.86       20.47      2.10 o 
   9   7   3        4.58        2.80      1.99 o 
  -9   8   3       91.65       87.67      5.21 o 
  -8   8   3       27.64       26.28      3.02 o 
  -7   8   3        7.46       10.39      2.01 o 
  -6   8   3      147.40      210.16      6.92 o 
  -5   8   3      313.79      372.28      8.01 o 
  -4   8   3       31.70       27.48      1.61 o 
  -3   8   3       12.37        6.40      1.13 o 
  -2   8   3      113.04       38.94      1.51 o 
  -1   8   3      904.02      807.51      9.80 o 
   0   8   3      557.78      719.48     11.38 o 
   1   8   3      147.59       74.54      1.84 o 
   2   8   3     1618.07     1200.70     22.52 o 
   3   8   3      335.69      292.67      5.19 o 
   4   8   3      287.27      270.51      6.11 o 
   5   8   3       42.36       68.03      2.78 o 
   6   8   3       30.34       42.05      2.45 o 
   7   8   3      115.07      117.49      4.46 o 
   8   8   3      116.08      103.45      4.49 o 
   9   8   3       45.01       54.96      9.47 o 
  -9   9   3        0.98        3.62      2.12 o 
  -8   9   3       43.74       36.87      3.26 o 
  -7   9   3       43.76       45.10      3.17 o 
  -6   9   3       12.55       15.14      2.09 o 
  -5   9   3        7.64       10.14      1.42 o 
  -4   9   3      114.18      125.53      3.61 o 
  -3   9   3      456.30      375.46      9.28 o 
  -2   9   3       19.38       13.27      1.92 o 
  -1   9   3       22.42       20.46      0.76 o 
   0   9   3      667.42      769.52     11.38 o 
   1   9   3      139.94      132.27      3.42 o 
   2   9   3       60.28       81.40      2.91 o 
   3   9   3       99.49       85.68      2.38 o 
   4   9   3      691.23      774.65     16.30 o 
   5   9   3       71.27       84.62      3.33 o 
   6   9   3      194.27      187.21      5.78 o 
   7   9   3       10.25        6.25      1.59 o 
   8   9   3       40.10       28.03      2.47 o 
   9   9   3        0.20        2.65      2.47 o 
  -9  10   3       49.88       53.39      4.68 o 
  -8  10   3       31.31       42.97      3.83 o 
  -7  10   3        2.67        9.64      5.29 o 
  -6  10   3       73.75       90.41      4.46 o 
  -5  10   3      350.81      372.99     11.17 o 
  -4  10   3        8.85        4.77      1.38 o 
  -3  10   3      342.41      363.25      8.34 o 
  -2  10   3      253.39      292.04      6.50 o 
  -1  10   3        1.14        3.39      1.22 o 
   0  10   3      133.72      111.32      2.82 o 
   1  10   3      261.52      247.02      6.46 o 
   2  10   3     1099.33      959.11     17.90 o 
   3  10   3      593.33      576.08     10.43 o 
   4  10   3      539.08      498.85     11.43 o 
   5  10   3       86.14       95.60      3.46 o 
   6  10   3      110.14      110.25      4.17 o 
   7  10   3       26.02       24.16      2.42 o 
   8  10   3        8.15        2.41      1.89 o 
   9  10   3       24.00       26.46      4.21 o 
  -8  11   3       13.77       12.02      2.50 o 
  -7  11   3       44.32       36.61      3.21 o 
  -6  11   3        0.46        3.88      1.71 o 
  -5  11   3       29.83       37.35      2.78 o 
  -4  11   3       16.02       14.30      2.27 o 
  -3  11   3      784.19      773.14     17.02 o 
  -2  11   3       52.16       48.15      2.20 o 
  -1  11   3      419.66      433.13      9.24 o 
   0  11   3      326.08      393.33      7.36 o 
   1  11   3        0.04        1.40      1.06 o 
   2  11   3      110.00      131.65      3.19 o 
   3  11   3      126.90      119.73      3.57 o 
   4  11   3       22.32       27.03      1.83 o 
   5  11   3       15.42       20.09      1.81 o 
   6  11   3        0.99       -0.76      1.20 o 
   7  11   3       27.75       23.95      2.42 o 
   8  11   3       36.63       40.90      4.31 o 
  -8  12   3       13.70       20.57      3.15 o 
  -7  12   3        1.39        4.46      2.04 o 
  -6  12   3       12.51       14.27      2.21 o 
  -5  12   3      118.14      123.13      5.17 o 
  -4  12   3        6.26        4.83      2.30 o 
  -3  12   3      223.09      238.08      6.82 o 
  -2  12   3       26.85       16.08      1.75 o 
  -1  12   3       15.21       43.71      2.36 o 
   0  12   3        3.16        2.47      0.80 o 
   1  12   3       17.93       15.26      1.16 o 
   2  12   3       65.13       57.80      2.15 o 
   3  12   3      128.00      101.43      3.51 o 
   4  12   3       39.21       37.53      2.48 o 
   5  12   3      104.15       95.94      4.56 o 
   6  12   3        2.59        3.13      1.35 o 
   7  12   3        1.70        3.06      1.85 o 
   8  12   3       18.68       10.72      2.51 o 
  -7  13   3       26.53       25.65      3.20 o 
  -6  13   3        7.25        4.43      1.88 o 
  -5  13   3        1.11        0.31      1.38 o 
  -4  13   3       21.24       28.78      2.65 o 
  -3  13   3       45.55       54.19      2.86 o 
  -2  13   3       27.09       44.20      2.50 o 
  -1  13   3       49.36       41.54      2.23 o 
   0  13   3       23.23       35.30      1.59 o 
   1  13   3      173.33      170.46      4.15 o 
   2  13   3       60.01       64.84      2.89 o 
   3  13   3       19.96       12.48      1.29 o 
   4  13   3       29.41       26.48      2.04 o 
   5  13   3        5.78       11.65      1.72 o 
   6  13   3       39.53       25.36      2.77 o 
   7  13   3       10.67       17.54      2.71 o 
  -7  14   3        1.64        0.42      1.81 o 
  -6  14   3        6.99       11.25      2.27 o 
  -5  14   3       10.57       19.53      2.32 o 
  -4  14   3        4.66        5.47      1.99 o 
  -3  14   3        0.01       -0.36      1.21 o 
  -2  14   3        0.96        1.18      1.92 o 
  -1  14   3       95.22       96.02      3.55 o 
   0  14   3        0.60        2.69      1.23 o 
   1  14   3       40.23       32.35      1.72 o 
   2  14   3        0.81        1.17      0.96 o 
   3  14   3       12.56       13.58      2.29 o 
   4  14   3       22.46       20.65      3.24 o 
   5  14   3        0.62        2.96      1.80 o 
   6  14   3        5.81        5.91      2.78 o 
   7  14   3        9.84       13.97      3.50 o 
  -6  15   3        7.37       17.97      2.84 o 
  -5  15   3       13.48       15.31      2.33 o 
  -4  15   3        0.14       -0.40      1.65 o 
  -3  15   3        0.08        1.04      1.40 o 
  -2  15   3        5.46        1.51      1.28 o 
  -1  15   3        0.97        1.18      1.33 o 
   0  15   3      132.21      144.90      4.92 o 
   1  15   3       10.54       13.52      2.31 o 
   2  15   3       23.29       26.20      1.87 o 
   3  15   3        0.01       -0.46      0.96 o 
   4  15   3        3.32        2.31      2.03 o 
   5  15   3        0.03        0.35      1.47 o 
   6  15   3        0.30       -0.93      2.14 o 
  -6  16   3        2.03        8.14      2.40 o 
  -5  16   3        1.75       -0.45      1.63 o 
  -4  16   3        0.34        0.19      1.41 o 
  -3  16   3        2.41        0.19      1.20 o 
  -2  16   3        0.28        1.44      1.40 o 
  -1  16   3       16.70       21.80      2.19 o 
   0  16   3        4.52        9.74      2.41 o 
   1  16   3       19.09       24.87      2.01 o 
   2  16   3        0.13        2.11      1.60 o 
   3  16   3        0.15        1.24      1.59 o 
   4  16   3        1.28       -0.89      1.54 o 
   5  16   3        0.89        2.45      2.22 o 
   6  16   3        2.71        4.71      2.56 o 
  -5  17   3        0.03        1.79      2.40 o 
  -4  17   3        0.64        0.28      1.56 o 
  -3  17   3        1.95        0.32      1.33 o 
  -2  17   3        3.00        5.53      1.90 o 
  -1  17   3       17.54       19.79      2.75 o 
   0  17   3        1.39       -0.58      1.80 o 
   1  17   3        0.19       -0.13      1.15 o 
   2  17   3        3.25        2.25      1.64 o 
   3  17   3        3.75        5.59      2.18 o 
   4  17   3        5.45        8.42      3.35 o 
   5  17   3        0.94       -0.01      2.00 o 
  -4  18   3        0.00        0.09      2.04 o 
  -3  18   3        0.53        1.13      1.65 o 
  -2  18   3        6.72        8.29      2.15 o 
  -1  18   3        0.42        3.07      2.27 o 
   0  18   3       11.09       22.01      2.69 o 
   1  18   3       12.50       14.49      3.03 o 
   2  18   3       21.95       21.29      3.43 o 
   3  18   3        0.88        1.06      5.66 o 
   4  18   3        0.02       -1.29      2.81 o 
  -3  19   3        3.59        7.84      5.13 o 
  -2  19   3        0.44        0.18      1.96 o 
  -1  19   3        1.04        0.37      1.74 o 
   0  19   3        2.67        9.80      6.27 o 
   1  19   3        1.90        0.23      5.51 o 
   2  19   3        2.33        3.87      3.13 o 
   3  19   3        0.40        6.73      9.57 o 
 -10   0   4       51.87       80.34     10.73 o 
  -9   0   4        4.12        3.96      2.50 o 
  -8   0   4       16.30       17.58      2.23 o 
  -7   0   4      489.97      440.87     13.65 o 
  -6   0   4      219.72      274.56      8.09 o 
  -5   0   4        1.29        3.51      1.84 o 
  -4   0   4      451.40      312.61      7.22 o 
  -3   0   4     1441.05     1297.96     25.06 o 
  -2   0   4     1385.57     2004.88     52.67 o 
  -1   0   4      809.39      863.40     13.52 o 
   0   0   4      527.86      843.70     30.74 o 
   1   0   4     3419.26     3623.95     58.42 o 
   2   0   4     1838.03     1885.07     69.46 o 
   3   0   4       51.27       20.55      1.15 o 
   4   0   4      403.05      530.02     11.11 o 
   5   0   4      383.97      436.74     10.65 o 
   6   0   4      575.15      672.05     16.94 o 
   7   0   4      252.64      315.76     18.56 o 
   8   0   4       11.91       13.04      2.91 o 
   9   0   4       23.45       33.42      5.44 o 
  10   0   4        2.80        2.54      5.58 o 
 -10   1   4       11.98       14.32      3.29 o 
  -9   1   4      113.35      110.29      5.26 o 
  -8   1   4        5.46        8.05      1.46 o 
  -7   1   4       91.96       96.21      3.04 o 
  -6   1   4      306.70      262.74      5.63 o 
  -5   1   4     2903.61     2671.78     45.52 o 
  -4   1   4       86.18       45.79      1.41 o 
  -3   1   4      250.21      202.12      6.73 o 
  -2   1   4        5.01        1.09      0.51 o 
  -1   1   4     2138.48     1902.89     21.13 o 
   0   1   4     2037.97     2562.54     26.24 o 
   1   1   4      700.03      681.98      7.87 o 
   2   1   4       42.34      117.03      1.81 o 
   3   1   4       80.09       20.82      1.01 o 
   4   1   4       45.33       56.55      1.54 o 
   5   1   4      270.63      246.18      4.56 o 
   6   1   4      264.31      272.58      5.36 o 
   7   1   4      119.40       97.82      3.78 o 
   8   1   4       40.14       43.68      3.14 o 
   9   1   4       94.43       65.82      4.15 o 
  10   1   4       42.48       36.79      3.67 o 
 -10   2   4       55.54       59.40      4.65 o 
  -9   2   4        4.40       11.28      3.43 o 
  -8   2   4       11.77       13.66      1.70 o 
  -7   2   4      182.11      175.88      4.46 o 
  -6   2   4      139.68      152.79      3.63 o 
  -5   2   4       44.75       17.86      1.66 o 
  -4   2   4      897.42      718.26     15.78 o 
  -3   2   4      579.42      468.96      6.56 o 
  -2   2   4      276.09      215.40      4.75 o 
  -1   2   4      244.84      261.81      3.29 o 
   0   2   4     2928.41     2221.78     46.88 o 
   1   2   4       96.44       60.30      1.15 o 
   2   2   4       12.75        8.89      0.65 o 
   3   2   4      232.82      412.83      6.49 o 
   4   2   4      892.61      987.68     14.64 o 
   5   2   4       35.21       34.58      1.37 o 
   6   2   4       16.82       35.93      2.04 o 
   7   2   4      117.96      171.32      5.22 o 
   8   2   4      254.46      210.36      7.74 o 
   9   2   4        3.97        2.95      1.87 o 
  10   2   4       51.36       45.33      4.09 o 
 -10   3   4       16.24       19.06      3.55 o 
  -9   3   4       31.68       39.30      3.87 o 
  -8   3   4       18.88       26.55      2.74 o 
  -7   3   4       72.25       67.79      2.48 o 
  -6   3   4       55.76       65.90      2.37 o 
  -5   3   4      438.32      475.08      8.24 o 
  -4   3   4      528.82      530.13      8.22 o 
  -3   3   4      668.91      831.42     21.48 o 
  -2   3   4      514.94      381.39      5.73 o 
  -1   3   4     1341.30     1812.61     19.68 o 
   0   3   4       18.70       15.45      0.88 o 
   1   3   4        6.48       19.72      0.63 o 
   2   3   4      918.50      680.66      9.25 o 
   3   3   4      483.01      352.68      5.17 o 
   4   3   4       32.39       60.33      1.54 o 
   5   3   4       92.20       97.51      2.24 o 
   6   3   4      624.20      613.51     13.43 o 
   7   3   4      210.80      270.74      7.26 o 
   8   3   4       69.64       75.86      4.08 o 
   9   3   4        0.57       -2.09      2.09 o 
  10   3   4       23.90       25.51      3.79 o 
 -10   4   4       11.26       13.48      3.27 o 
  -9   4   4       39.92       37.11      3.93 o 
  -8   4   4       14.00       17.89      2.20 o 
  -7   4   4       35.34       46.72      2.28 o 
  -6   4   4      148.68      202.41      4.47 o 
  -5   4   4        0.49        2.75      0.86 o 
  -4   4   4      159.58      128.29      2.72 o 
  -3   4   4      743.24      638.00      9.27 o 
  -2   4   4       51.87       29.19      1.18 o 
  -1   4   4       30.85       13.94      0.63 o 
   0   4   4     1061.98      961.20     17.18 o 
   1   4   4       26.39        3.23      0.53 o 
   2   4   4        4.78        5.42      1.30 o 
   3   4   4       14.63       47.10      1.79 o 
   4   4   4      702.61      580.03     16.21 o 
   5   4   4       40.57       22.93      1.52 o 
   6   4   4       15.57        4.36      1.50 o 
   7   4   4       69.05       54.54      2.72 o 
   8   4   4      123.57       92.25      3.82 o 
   9   4   4        0.03        1.03      1.66 o 
  10   4   4       63.85       58.13      5.19 o 
  -9   5   4       60.01       53.30      3.82 o 
  -8   5   4       15.07       19.12      2.31 o 
  -7   5   4       46.77       51.51      3.79 o 
  -6   5   4       86.94      101.92      2.62 o 
  -5   5   4      247.57      286.04      5.13 o 
  -4   5   4      847.66      819.66     15.81 o 
  -3   5   4      424.11      430.25     14.25 o 
  -2   5   4      150.03       59.91      1.54 o 
  -1   5   4        3.05       14.05      0.72 o 
   0   5   4      278.39      276.51      3.40 o 
   1   5   4      431.19      283.06      4.14 o 
   2   5   4      958.15      827.99     11.83 o 
   3   5   4     1108.55     1130.96     16.31 o 
   4   5   4      347.86      412.77      6.31 o 
   5   5   4      139.06      232.13      5.70 o 
   6   5   4      271.68      337.92      8.27 o 
   7   5   4       87.99      105.49      3.97 o 
   8   5   4       26.85       20.05      2.01 o 
   9   5   4       14.44       16.70      2.65 o 
  -9   6   4        0.13       -0.77      1.65 o 
  -8   6   4        4.80        1.65      1.67 o 
  -7   6   4        0.61        1.80      1.47 o 
  -6   6   4        0.32        0.00      0.77 o 
  -5   6   4        0.46        0.34      0.92 o 
  -4   6   4       16.09       18.95      1.82 o 
  -3   6   4      227.24      181.94      3.84 o 
  -2   6   4       10.96       15.61      1.26 o 
  -1   6   4      541.59      484.09     11.42 o 
   0   6   4        6.23       14.92      0.68 o 
   1   6   4      349.48      344.58      5.17 o 
   2   6   4       98.26       93.86      2.21 o 
   3   6   4       49.98       26.17      1.12 o 
   4   6   4      430.65      386.79      8.43 o 
   5   6   4       31.29       37.62      2.15 o 
   6   6   4      118.58      172.43      5.29 o 
   7   6   4        3.59        1.62      1.29 o 
   8   6   4        1.06       -0.28      1.46 o 
   9   6   4       11.91        8.35      2.62 o 
  -9   7   4        2.95        3.09      1.98 o 
  -8   7   4       18.59       14.53      2.30 o 
  -7   7   4       62.02       72.65      4.65 o 
  -6   7   4       53.38       56.99      3.13 o 
  -5   7   4        8.35       10.10      1.39 o 
  -4   7   4       30.17       19.03      1.53 o 
  -3   7   4      166.03      117.82      2.96 o 
  -2   7   4       24.94       42.87      1.55 o 
  -1   7   4       25.77       29.48      1.51 o 
   0   7   4      759.05      754.55     15.54 o 
   1   7   4      392.69      408.03      6.52 o 
   2   7   4      131.75      129.80      2.82 o 
   3   7   4        0.80        3.94      1.20 o 
   4   7   4        0.44        2.62      1.61 o 
   5   7   4        6.58        1.02      1.06 o 
   6   7   4       12.48        7.29      1.50 o 
   7   7   4        0.60        1.88      1.44 o 
   8   7   4       13.23        8.93      1.81 o 
   9   7   4        7.52        9.56      3.47 o 
  -9   8   4        5.00        8.07      2.39 o 
  -8   8   4       15.90       22.04      2.69 o 
  -7   8   4        8.05        6.35      2.30 o 
  -6   8   4       45.62       73.47      3.70 o 
  -5   8   4       10.75        7.27      2.03 o 
  -4   8   4        9.98       23.03      2.12 o 
  -3   8   4      208.37      206.88      4.79 o 
  -2   8   4      191.19      181.02      4.03 o 
  -1   8   4      538.16      494.95      7.01 o 
   0   8   4      245.88      194.53      3.21 o 
   1   8   4       68.46       84.63      1.96 o 
   2   8   4       93.76       57.21      3.11 o 
   3   8   4       58.20       65.64      1.83 o 
   4   8   4       92.00       69.51      5.23 o 
   5   8   4       18.19       21.67      2.41 o 
   6   8   4      239.10      250.05      7.23 o 
   7   8   4        0.03        3.42      2.13 o 
   8   8   4       32.23       27.72      2.63 o 
   9   8   4        0.02        0.33      2.14 o 
  -9   9   4        1.91        0.41      2.20 o 
  -8   9   4        5.70        2.32      1.84 o 
  -7   9   4        5.82        8.39      2.80 o 
  -6   9   4        0.07        1.71      2.69 o 
  -5   9   4        2.84        5.17      1.10 o 
  -4   9   4       58.15       65.75      4.47 o 
  -3   9   4        5.55        1.52      0.94 o 
  -2   9   4      487.73      448.84     11.76 o 
  -1   9   4        4.34        4.59      1.12 o 
   0   9   4      486.74      500.01     11.57 o 
   1   9   4       41.51       60.42      1.70 o 
   2   9   4      123.03      105.51      2.47 o 
   3   9   4      207.53      211.90      4.30 o 
   4   9   4       62.80       48.77      4.13 o 
   5   9   4       34.07       37.05      2.17 o 
   6   9   4       74.66       66.97      3.47 o 
   7   9   4       11.27       22.91      2.40 o 
   8   9   4        0.33       -1.62      1.62 o 
   9   9   4       10.50        9.89      3.89 o 
  -8  10   4       15.19       23.23      2.95 o 
  -7  10   4        3.46        6.75      2.00 o 
  -6  10   4      102.80       97.17      4.59 o 
  -5  10   4       11.97       23.77      3.15 o 
  -4  10   4      145.74      103.77      3.51 o 
  -3  10   4        1.96       10.87      2.68 o 
  -2  10   4      127.36       93.52      3.15 o 
  -1  10   4        1.62        0.48      0.75 o 
   0  10   4      373.56      370.20      6.35 o 
   1  10   4        9.24       13.97      2.09 o 
   2  10   4        6.95        1.26      0.72 o 
   3  10   4       14.89       14.77      1.14 o 
   4  10   4       29.25       40.92      2.23 o 
   5  10   4       16.08       17.27      1.76 o 
   6  10   4       47.39       53.11      3.04 o 
   7  10   4        8.88       10.29      1.92 o 
   8  10   4       62.55       49.21      3.84 o 
  -8  11   4       12.64       13.64      3.18 o 
  -7  11   4        0.19        0.57      1.63 o 
  -6  11   4       24.01       20.27      2.57 o 
  -5  11   4       44.52       41.75      2.55 o 
  -4  11   4      109.26      103.33      3.80 o 
  -3  11   4       48.24       50.28      2.48 o 
  -2  11   4      106.06      123.20      3.84 o 
  -1  11   4        0.81        5.31      1.98 o 
   0  11   4       45.85       44.14      1.55 o 
   1  11   4       25.08       13.91      1.45 o 
   2  11   4      242.85      223.85      4.72 o 
   3  11   4       32.19       24.70      1.51 o 
   4  11   4       13.56       14.66      2.48 o 
   5  11   4        3.50        6.22      2.26 o 
   6  11   4       36.53       31.83      2.46 o 
   7  11   4        2.05        8.55      1.82 o 
   8  11   4       16.43       20.87      3.26 o 
  -8  12   4       16.95       20.97      3.14 o 
  -7  12   4       17.10       18.38      2.62 o 
  -6  12   4       34.13       28.72      2.77 o 
  -5  12   4        2.52        2.04      1.41 o 
  -4  12   4       50.97       52.59      2.78 o 
  -3  12   4       18.23       22.38      2.48 o 
  -2  12   4       58.29       50.37      3.05 o 
  -1  12   4       89.44      128.24      4.01 o 
   0  12   4       94.72      114.96      3.60 o 
   1  12   4        0.66        0.75      0.83 o 
   2  12   4      112.76      107.70      2.89 o 
   3  12   4       62.42       61.82      2.32 o 
   4  12   4      105.87      116.60      3.92 o 
   5  12   4       14.02       14.77      1.92 o 
   6  12   4       35.97       38.93      2.63 o 
   7  12   4        1.09        0.14      2.00 o 
   8  12   4        3.42        3.68      2.56 o 
  -7  13   4        1.69        1.41      1.95 o 
  -6  13   4       19.37       17.67      2.48 o 
  -5  13   4       54.09       43.46      3.26 o 
  -4  13   4        2.84        5.83      2.30 o 
  -3  13   4       54.53       60.58      2.79 o 
  -2  13   4       18.24       37.58      2.32 o 
  -1  13   4      280.48      315.33      8.24 o 
   0  13   4       14.39       23.16      1.66 o 
   1  13   4      154.28      136.71      3.56 o 
   2  13   4        1.07        0.49      1.14 o 
   3  13   4        0.16        0.47      1.02 o 
   4  13   4        6.82       10.67      1.86 o 
   5  13   4        9.75        9.29      1.64 o 
   6  13   4        0.45       -0.51      1.99 o 
   7  13   4       97.60       94.08     10.97 o 
  -7  14   4       17.89       16.43      3.27 o 
  -6  14   4        1.55        1.09      1.62 o 
  -5  14   4        1.98        0.17      1.41 o 
  -4  14   4        0.02        0.70      1.32 o 
  -3  14   4      137.12      157.30      5.46 o 
  -2  14   4       29.45       29.85      2.39 o 
  -1  14   4       97.71       99.40      4.80 o 
   0  14   4       55.91       42.81      2.83 o 
   1  14   4       92.08       84.16      2.83 o 
   2  14   4        0.47        0.71      1.00 o 
   3  14   4       55.59       51.24      2.40 o 
   4  14   4        0.01        1.17      1.76 o 
   5  14   4       41.65       33.12      2.90 o 
   6  14   4       40.20       45.99      7.29 o 
   7  14   4       77.59       71.02      6.13 o 
  -6  15   4        0.46        0.59      1.87 o 
  -5  15   4       37.83       36.44      3.30 o 
  -4  15   4       10.74       17.48      2.23 o 
  -3  15   4        0.01        1.24      1.24 o 
  -2  15   4        5.62        8.71      1.71 o 
  -1  15   4      112.82      125.62      4.51 o 
   0  15   4       32.97       43.71      3.68 o 
   1  15   4      143.16      122.44      6.11 o 
   2  15   4        3.72        4.17      1.24 o 
   3  15   4       56.97       39.95      3.71 o 
   4  15   4       17.51       20.45      2.31 o 
   5  15   4       16.18       16.45      2.90 o 
   6  15   4        0.65        6.57      3.91 o 
  -5  16   4        7.33        2.29      1.87 o 
  -4  16   4       11.87       11.87      2.11 o 
  -3  16   4       33.07       33.28      2.54 o 
  -2  16   4        1.52        7.86      3.09 o 
  -1  16   4       36.54       28.21      2.39 o 
   0  16   4       19.61       25.29      2.22 o 
   1  16   4        0.07        0.48      1.54 o 
   2  16   4        0.72        0.77      1.46 o 
   3  16   4        5.00        5.96      1.53 o 
   4  16   4       12.62       15.60      2.80 o 
   5  16   4        6.25        4.10      2.39 o 
  -5  17   4        0.02        4.82      4.93 o 
  -4  17   4        6.01       11.22      3.02 o 
  -3  17   4        5.29        4.49      2.19 o 
  -2  17   4       16.52       13.57      2.57 o 
  -1  17   4        0.99        0.60      1.76 o 
   0  17   4        0.26        1.67      1.95 o 
   1  17   4        0.35        0.82      1.59 o 
   2  17   4       11.81       14.93      2.26 o 
   3  17   4        0.04        0.49      2.50 o 
   4  17   4        0.01       -1.37      4.06 o 
   5  17   4       20.01       15.13      4.17 o 
  -4  18   4        3.63        5.62      2.64 o 
  -3  18   4        2.41        0.75      3.84 o 
  -2  18   4        4.06        1.65      1.86 o 
  -1  18   4        0.14        0.52      1.72 o 
   0  18   4       25.49       22.13      2.85 o 
   1  18   4        6.83        5.49      2.40 o 
   2  18   4        0.26        2.81      4.35 o 
   3  18   4        9.77       14.31      5.66 o 
   4  18   4        2.30        5.49      5.22 o 
  -2  19   4       11.87       10.19      3.51 o 
  -1  19   4        1.17        6.89      3.83 o 
   0  19   4        0.13       -0.46      2.12 o 
   1  19   4        0.55       -1.31      2.95 o 
   2  19   4        6.58        9.92      3.76 o 
 -10   1   5        1.86       -0.03      2.61 o 
  -9   1   5        0.18        0.95      1.70 o 
  -8   1   5       46.32       44.47      2.54 o 
  -7   1   5      153.11      117.39      3.58 o 
  -6   1   5       14.93        8.04      1.09 o 
  -5   1   5       17.04       26.32      1.34 o 
  -4   1   5      326.81      311.14      5.57 o 
  -3   1   5       34.40       49.05      1.38 o 
  -2   1   5       35.08       26.55      1.34 o 
  -1   1   5      689.28      708.79      9.51 o 
   0   1   5     2577.28     3053.75     36.19 o 
   1   1   5       30.20       51.48      1.38 o 
   2   1   5       10.08       22.10      1.97 o 
   3   1   5       58.87       53.14      2.20 o 
   4   1   5       44.50       71.54      1.84 o 
   5   1   5       18.61        8.05      1.13 o 
   6   1   5      175.48      197.10      4.92 o 
   7   1   5      104.45      104.36      4.92 o 
   8   1   5       12.24       18.19      2.64 o 
   9   1   5        0.66        1.16      1.77 o 
  10   1   5        4.25        1.13      2.01 o 
  -9   2   5       16.27       17.56      4.00 o 
  -8   2   5        2.76        2.92      1.41 o 
  -7   2   5       46.50       55.13      2.46 o 
  -6   2   5       29.71       24.61      1.78 o 
  -5   2   5      103.70       86.89      2.66 o 
  -4   2   5      141.77      218.72      4.40 o 
  -3   2   5      147.26      208.72      4.18 o 
  -2   2   5       68.06      107.18      3.31 o 
  -1   2   5       27.44       48.72      1.20 o 
   0   2   5      485.79      342.00      4.24 o 
   1   2   5      366.40      451.22      6.44 o 
   2   2   5      209.92      151.35      2.37 o 
   3   2   5      625.74      797.22     11.54 o 
   4   2   5      688.63      578.46      9.18 o 
   5   2   5      131.32       94.53      2.49 o 
   6   2   5        4.81       27.22      2.16 o 
   7   2   5       17.87       34.19      2.17 o 
   8   2   5        1.51        1.64      1.98 o 
   9   2   5        0.70        0.72      1.65 o 
  -9   3   5        0.00       -1.07      1.98 o 
  -8   3   5       14.01       14.38      1.80 o 
  -7   3   5        2.59        1.75      1.15 o 
  -6   3   5       64.77       53.48      1.96 o 
  -5   3   5       39.06       61.05      2.22 o 
  -4   3   5      617.04      689.21     11.21 o 
  -3   3   5       54.45       31.01      1.15 o 
  -2   3   5       99.08      181.39      2.82 o 
  -1   3   5      304.20      257.42      4.61 o 
   0   3   5      162.09      165.11      2.96 o 
   1   3   5        3.48        0.29      0.60 o 
   2   3   5      421.88      531.41      6.86 o 
   3   3   5       36.56       51.40      1.61 o 
   4   3   5      147.45      162.00      5.37 o 
   5   3   5       34.92       62.62      1.88 o 
   6   3   5       32.98       20.73      2.70 o 
   7   3   5       48.69       71.07      3.29 o 
   8   3   5       38.99       40.65      3.10 o 
   9   3   5        4.18        6.20      3.83 o 
  -9   4   5       68.80       59.22      5.11 o 
  -8   4   5       27.83       39.53      3.06 o 
  -7   4   5       41.22       41.34      1.93 o 
  -6   4   5       95.29      137.36      3.90 o 
  -5   4   5      410.00      440.61      9.93 o 
  -4   4   5       11.16       27.04      1.20 o 
  -3   4   5      500.83      522.65      9.68 o 
  -2   4   5       90.22       66.66      1.74 o 
  -1   4   5        3.57        7.55      0.51 o 
   0   4   5      878.52      606.48     12.17 o 
   1   4   5      146.74      202.04      3.69 o 
   2   4   5     1301.04      880.33     11.18 o 
   3   4   5       21.81        7.59      0.73 o 
   4   4   5      569.92      513.62     15.24 o 
   5   4   5       31.05       19.52      1.17 o 
   6   4   5      199.76      298.96      7.76 o 
   7   4   5      104.16      113.16      4.18 o 
   8   4   5        6.89       12.39      2.72 o 
   9   4   5       24.84       22.93      2.76 o 
  -9   5   5        5.22        7.76      2.20 o 
  -8   5   5       25.04       34.56      3.50 o 
  -7   5   5       55.70       75.70      3.96 o 
  -6   5   5        4.31       19.82      2.00 o 
  -5   5   5        0.57        5.48      1.37 o 
  -4   5   5      280.38      225.11      3.92 o 
  -3   5   5      743.32      509.63     15.49 o 
  -2   5   5       64.30       20.65      1.23 o 
  -1   5   5      271.76      270.78      4.47 o 
   0   5   5     1246.01     1072.08     17.06 o 
   1   5   5      146.88       87.80      2.20 o 
   2   5   5      298.61      335.38      4.73 o 
   3   5   5      735.10      644.25     10.32 o 
   4   5   5      281.34      259.24      4.73 o 
   5   5   5      137.12      165.40      4.55 o 
   6   5   5       34.04       37.80      2.28 o 
   7   5   5      117.46      148.59      5.08 o 
   8   5   5       83.38       69.02      3.60 o 
   9   5   5        1.11        3.94      1.94 o 
  -9   6   5       91.48       80.55      4.96 o 
  -8   6   5        4.35        2.91      1.80 o 
  -7   6   5       65.62       66.37      3.91 o 
  -6   6   5      112.38      157.19      4.84 o 
  -5   6   5      584.08      636.16     39.54 o 
  -4   6   5        2.58        2.44      1.33 o 
  -3   6   5      512.63      460.03      9.99 o 
  -2   6   5       79.16       25.99      1.16 o 
  -1   6   5      723.51      558.35      6.87 o 
   0   6   5      194.41      146.68      2.81 o 
   1   6   5      595.59      522.78      9.28 o 
   2   6   5     1936.58     1439.62     19.77 o 
   3   6   5      546.26      381.48      6.26 o 
   4   6   5      318.48      315.17      5.74 o 
   5   6   5      292.01      351.07      8.01 o 
   6   6   5       36.38       51.96      2.92 o 
   7   6   5       12.91       11.65      1.74 o 
   8   6   5        7.54       16.63      3.26 o 
   9   6   5      141.32      129.53      6.54 o 
  -9   7   5       10.30       12.63      2.61 o 
  -8   7   5      105.54      100.90      5.18 o 
  -7   7   5      143.92      185.39      7.11 o 
  -6   7   5        0.22        0.84      1.02 o 
  -5   7   5       16.20       19.46      2.29 o 
  -4   7   5       87.38       60.05      2.18 o 
  -3   7   5     1351.16      976.56     18.16 o 
  -2   7   5       40.89       14.41      1.37 o 
  -1   7   5       69.44       65.24      2.35 o 
   0   7   5      978.22      818.66     13.72 o 
   1   7   5     1458.68     1150.62     29.21 o 
   2   7   5       30.49       35.27      1.47 o 
   3   7   5      733.98      634.82     10.18 o 
   4   7   5      114.79      134.19      3.45 o 
   5   7   5      244.31      270.50     18.36 o 
   6   7   5       12.73       18.48      1.89 o 
   7   7   5      154.14      169.50      5.74 o 
   8   7   5       17.10       13.99      1.95 o 
   9   7   5        0.61        1.68      2.28 o 
  -9   8   5       43.37       45.00      3.90 o 
  -8   8   5       46.28       44.73      3.68 o 
  -7   8   5       22.54       24.32      4.67 o 
  -6   8   5      137.28      158.34      5.97 o 
  -5   8   5      320.68      350.69     10.09 o 
  -4   8   5        9.41        5.71      1.49 o 
  -3   8   5      121.51       93.47      2.88 o 
  -2   8   5      626.06      479.28      9.20 o 
  -1   8   5      373.37      298.13      9.75 o 
   0   8   5       57.26       32.48      1.24 o 
   1   8   5      600.51      476.52      9.34 o 
   2   8   5      759.03      611.05      9.83 o 
   3   8   5      324.84      292.34      5.45 o 
   4   8   5        0.14        1.15      0.77 o 
   5   8   5      235.80      294.09      8.70 o 
   6   8   5       69.76       83.61      3.52 o 
   7   8   5        3.34        0.70      1.32 o 
   8   8   5       35.87       42.67      3.13 o 
   9   8   5      104.80       95.34      8.76 o 
  -8   9   5       49.31       38.47      3.55 o 
  -7   9   5       43.41       50.88      4.83 o 
  -6   9   5       28.89       39.20      2.74 o 
  -5   9   5        4.52        7.58      1.70 o 
  -4   9   5      472.49      457.57     10.54 o 
  -3   9   5       69.13       37.81      1.84 o 
  -2   9   5       62.82       56.53      2.71 o 
  -1   9   5       74.30       69.46      2.15 o 
   0   9   5     1239.26     1272.36     19.01 o 
   1   9   5      203.06      139.70      4.81 o 
   2   9   5        6.86       10.01      1.39 o 
   3   9   5      411.73      357.12      6.76 o 
   4   9   5      269.20      304.82      7.39 o 
   5   9   5       81.87       55.54      3.39 o 
   6   9   5        2.48        4.89      1.67 o 
   7   9   5       34.08       34.86      3.09 o 
   8   9   5       57.67       49.92      4.06 o 
  -8  10   5       68.63       68.47      4.71 o 
  -7  10   5       13.49       19.57      2.57 o 
  -6  10   5       51.08       61.38      3.66 o 
  -5  10   5        9.16        4.00      1.31 o 
  -4  10   5       99.15       70.48      3.02 o 
  -3  10   5      172.00      187.28      5.09 o 
  -2  10   5     1199.56     1126.85     25.49 o 
  -1  10   5       40.80       61.28      2.65 o 
   0  10   5       36.96       40.95      1.75 o 
   1  10   5       94.40       90.80      3.22 o 
   2  10   5      415.77      370.42      6.78 o 
   3  10   5       10.86       14.64      1.16 o 
   4  10   5       16.71       20.03      1.81 o 
   5  10   5        0.70        6.77      1.88 o 
   6  10   5      143.97      147.29      5.27 o 
   7  10   5        7.05        8.49      3.34 o 
   8  10   5        9.81        7.62      3.31 o 
  -8  11   5        4.91        4.95      2.17 o 
  -7  11   5       37.93       36.40      3.40 o 
  -6  11   5       70.26       62.96      3.88 o 
  -5  11   5       17.88       23.11      2.91 o 
  -4  11   5      594.82      634.36     18.03 o 
  -3  11   5       54.63       48.31      2.53 o 
  -2  11   5        0.09       -0.39      1.08 o 
  -1  11   5        0.09        3.01      1.71 o 
   0  11   5       76.98       86.97      3.97 o 
   1  11   5       30.02       22.76      1.23 o 
   2  11   5       15.88       11.82      1.04 o 
   3  11   5        9.53        4.89      1.05 o 
   4  11   5      286.83      301.50      7.89 o 
   5  11   5       54.42       50.27      3.40 o 
   6  11   5        3.87        3.91      1.62 o 
   7  11   5       39.19       39.83      3.85 o 
   8  11   5       42.01       44.15      4.79 o 
  -7  12   5        1.20       -0.02      2.11 o 
  -6  12   5        6.51        9.25      2.21 o 
  -5  12   5        7.84        7.27      1.82 o 
  -4  12   5       40.15       39.18      2.43 o 
  -3  12   5        2.85        7.67      2.19 o 
  -2  12   5      185.40      177.02      5.88 o 
  -1  12   5       86.50      127.77      3.87 o 
   0  12   5        1.99        5.44      2.08 o 
   1  12   5      130.91      123.46      3.53 o 
   2  12   5       38.44       30.92      2.28 o 
   3  12   5      125.69      126.97      3.46 o 
   4  12   5       20.67       24.50      1.96 o 
   5  12   5       30.99       28.05      2.89 o 
   6  12   5       26.14       43.03      3.86 o 
   7  12   5        7.67        7.06      2.81 o 
  -7  13   5        0.94        2.87      2.79 o 
  -6  13   5       19.97       22.62      3.22 o 
  -5  13   5        7.00        9.15      1.71 o 
  -4  13   5        2.67        3.46      1.25 o 
  -3  13   5       37.29       36.52      2.31 o 
  -2  13   5       34.46       38.71      2.22 o 
  -1  13   5       24.79       48.20      4.92 o 
   0  13   5       53.92       48.89      3.13 o 
   1  13   5        2.51        2.49      1.13 o 
   2  13   5      133.82      123.71      4.06 o 
   3  13   5      121.90      126.24      5.81 o 
   4  13   5        0.20        0.67      1.35 o 
   5  13   5        4.86        9.79      2.10 o 
   6  13   5        3.31        4.63      1.93 o 
   7  13   5        0.00        0.12      2.22 o 
  -6  14   5       13.77       10.98      2.05 o 
  -5  14   5        1.54        4.26      1.72 o 
  -4  14   5        1.56        0.88      1.31 o 
  -3  14   5        6.92        5.88      1.47 o 
  -2  14   5        0.01       -1.31      1.31 o 
  -1  14   5        1.47        3.17      2.59 o 
   0  14   5       21.06       28.19      2.79 o 
   1  14   5        2.58        4.10      1.65 o 
   2  14   5        5.07        5.39      1.30 o 
   3  14   5        2.71        0.00      0.98 o 
   4  14   5        0.02        2.87      1.90 o 
   5  14   5        0.49        0.58      1.60 o 
   6  14   5       25.82       24.37      3.65 o 
  -6  15   5        9.57       10.08      3.15 o 
  -5  15   5       16.64       22.43      3.51 o 
  -4  15   5        2.78        2.42      2.01 o 
  -3  15   5        5.80        5.18      1.79 o 
  -2  15   5        3.86        5.60      1.88 o 
  -1  15   5        0.28        0.40      1.84 o 
   0  15   5       16.37       18.51      2.43 o 
   1  15   5        0.06        4.00      3.16 o 
   2  15   5       58.50       49.60      3.77 o 
   3  15   5        5.93        1.92      1.90 o 
   4  15   5        0.06       -0.49      1.93 o 
   5  15   5        0.63       -1.10      1.75 o 
   6  15   5        3.37        3.43      3.51 o 
  -5  16   5       12.84        9.34      3.92 o 
  -4  16   5        2.68        7.77      5.49 o 
  -3  16   5        1.08        4.16      1.88 o 
  -2  16   5        7.09       10.59      2.95 o 
  -1  16   5        8.72        4.72      1.96 o 
   0  16   5        0.29        1.63      1.67 o 
   1  16   5        7.34        7.23      1.94 o 
   2  16   5        3.30       10.51      3.33 o 
   3  16   5        0.00       -1.97      1.97 o 
   4  16   5        2.34        1.71      2.08 o 
   5  16   5        0.14       -0.32      2.05 o 
  -4  17   5       12.99       15.46      3.15 o 
  -3  17   5        2.66        6.29      2.50 o 
  -2  17   5        0.24        1.16      1.83 o 
  -1  17   5        0.64       -1.33      1.76 o 
   0  17   5        5.27        3.20      1.92 o 
   1  17   5        0.42        1.97      1.69 o 
   2  17   5        0.19        3.20      2.27 o 
   3  17   5        0.30        1.13      2.75 o 
   4  17   5        2.05        9.12      8.41 o 
  -3  18   5        1.21        0.94      2.17 o 
  -2  18   5        0.15        0.02      1.73 o 
  -1  18   5        2.01        2.82      1.99 o 
   0  18   5        3.24        2.36      1.92 o 
   1  18   5        0.00        0.81      2.38 o 
   2  18   5        5.36        6.88      3.45 o 
   3  18   5        0.00        3.66      3.32 o 
  -1  19   5        7.41        2.20      2.09 o 
   0  19   5        0.27        1.06      2.29 o 
   1  19   5        0.05        1.73      3.06 o 
  -9   0   6        3.66        3.34      3.92 o 
  -8   0   6        3.08        1.34      1.60 o 
  -7   0   6       12.49       21.62      2.52 o 
  -6   0   6      475.02      446.39     13.75 o 
  -5   0   6      272.96      290.13      8.54 o 
  -4   0   6      287.20      353.46      9.38 o 
  -3   0   6     2081.48     2533.90     57.28 o 
  -2   0   6      432.17      648.06     17.84 o 
  -1   0   6     2987.19     3578.62     71.57 o 
   0   0   6      120.41       54.73      2.18 o 
   1   0   6      790.62      719.10     14.83 o 
   2   0   6      264.79      260.58      5.68 o 
   3   0   6     2099.37     2146.94     58.72 o 
   4   0   6        2.30        2.27      1.55 o 
   5   0   6       51.26       55.10      7.08 o 
   6   0   6      135.58      159.16      5.89 o 
   7   0   6      355.91      393.46     17.36 o 
   8   0   6       44.78       63.83     14.07 o 
   9   0   6       13.39       14.87      3.63 o 
  -9   1   6       69.57       63.60      4.84 o 
  -8   1   6       88.76       77.74      3.22 o 
  -7   1   6       26.39       28.42      1.87 o 
  -6   1   6       46.82       43.71      2.02 o 
  -5   1   6      464.78      476.93      9.37 o 
  -4   1   6      284.12      299.04      5.73 o 
  -3   1   6      746.64      885.57     13.86 o 
  -2   1   6      202.53      149.46      2.83 o 
  -1   1   6      147.83      138.88      2.49 o 
   0   1   6     3067.69     3489.86     46.23 o 
   1   1   6      883.92     1018.09     13.52 o 
   2   1   6       27.80       33.06      1.77 o 
   3   1   6      179.43      195.11      3.65 o 
   4   1   6        0.22       11.92      1.23 o 
   5   1   6     1154.98     1057.92     18.83 o 
   6   1   6       94.88      126.54      5.93 o 
   7   1   6        2.44        2.22      1.57 o 
   8   1   6       11.44        9.48      2.35 o 
   9   1   6      161.16      171.09      7.92 o 
  -9   2   6        1.15       -0.76      2.06 o 
  -8   2   6       25.05       21.25      2.00 o 
  -7   2   6        6.87       10.38      1.40 o 
  -6   2   6       25.65       34.88      2.14 o 
  -5   2   6       23.64       25.58      2.98 o 
  -4   2   6      526.03      593.93     11.82 o 
  -3   2   6      221.54      225.41      8.43 o 
  -2   2   6      173.41      183.42      5.15 o 
  -1   2   6      118.26      127.38      2.13 o 
   0   2   6      544.70      456.53     12.11 o 
   1   2   6      185.85      250.49      7.58 o 
   2   2   6      447.72      465.22      9.04 o 
   3   2   6      722.48      752.94     11.57 o 
   4   2   6      584.44      449.28      8.76 o 
   5   2   6       48.77       45.03      2.02 o 
   6   2   6       26.93       23.24      1.79 o 
   7   2   6      335.53      321.31     10.21 o 
   8   2   6        3.62        3.09      1.78 o 
   9   2   6        0.21        5.61      2.11 o 
  -9   3   6       21.13       25.53      3.43 o 
  -8   3   6       27.36       33.49      2.84 o 
  -7   3   6       12.08       10.22      1.60 o 
  -6   3   6      312.86      348.02      7.68 o 
  -5   3   6       73.90      109.51      2.99 o 
  -4   3   6      497.58      559.79     10.07 o 
  -3   3   6       29.25       44.87      3.14 o 
  -2   3   6      940.63     1041.88     14.94 o 
  -1   3   6      300.25      415.18     10.22 o 
   0   3   6      684.09      641.91     10.90 o 
   1   3   6      257.75      203.18      6.54 o 
   2   3   6     1550.67     1463.69     19.78 o 
   3   3   6       17.51       45.14      1.43 o 
   4   3   6        4.97       13.07      1.13 o 
   5   3   6      134.60      152.50      3.58 o 
   6   3   6       24.07       30.29      2.10 o 
   7   3   6      120.37      117.51      4.39 o 
   8   3   6       89.26       85.65      4.76 o 
   9   3   6       60.66       68.44      4.48 o 
  -9   4   6       26.98       22.87      3.43 o 
  -8   4   6       11.43       23.33      2.80 o 
  -7   4   6       14.72       25.51      2.45 o 
  -6   4   6        4.70       16.85      1.79 o 
  -5   4   6       45.76       53.62      1.87 o 
  -4   4   6     1311.77     1458.70     25.08 o 
  -3   4   6       30.63       19.82      1.06 o 
  -2   4   6        0.46        3.78      1.54 o 
  -1   4   6        9.67        3.62      0.67 o 
   0   4   6      704.89      739.94     30.26 o 
   1   4   6       11.37       17.59      1.10 o 
   2   4   6        1.49        5.65      0.50 o 
   3   4   6        3.65        4.34      1.07 o 
   4   4   6      906.39      949.75     20.44 o 
   5   4   6        0.40        1.45      0.97 o 
   6   4   6      450.07      513.88     12.51 o 
   7   4   6        2.05        5.79      2.17 o 
   8   4   6       14.31       13.50      2.33 o 
   9   4   6        1.25        3.47      1.95 o 
  -9   5   6       10.83       13.90      3.69 o 
  -8   5   6       12.43       13.99      2.37 o 
  -7   5   6        2.31        3.75      1.56 o 
  -6   5   6       94.62      110.38      3.83 o 
  -5   5   6        7.79       20.67      1.62 o 
  -4   5   6        1.04        1.14      0.73 o 
  -3   5   6      419.68      433.92      6.78 o 
  -2   5   6      656.59      538.55      7.63 o 
  -1   5   6        3.14        0.84      0.44 o 
   0   5   6      119.71       73.13      3.43 o 
   1   5   6      155.03      145.91      3.66 o 
   2   5   6      476.82      464.58      8.79 o 
   3   5   6      219.26      189.76      3.81 o 
   4   5   6       53.30       68.04      2.13 o 
   5   5   6        3.31       14.74      1.84 o 
   6   5   6       42.48       42.39      2.44 o 
   7   5   6       32.85       54.86      3.09 o 
   8   5   6       59.31       50.49      3.39 o 
   9   5   6        6.92        8.19      3.06 o 
  -9   6   6       78.96       67.35      4.65 o 
  -8   6   6       26.22       35.27      8.03 o 
  -7   6   6       33.09       43.72      3.30 o 
  -6   6   6       36.98       33.54      2.67 o 
  -5   6   6       32.12       49.81      2.42 o 
  -4   6   6      195.70      204.75      5.07 o 
  -3   6   6       36.16       29.66      1.99 o 
  -2   6   6       20.30       12.10      0.68 o 
  -1   6   6      135.75       74.36      2.74 o 
   0   6   6      616.38      574.51     10.49 o 
   1   6   6       46.86       61.93      2.12 o 
   2   6   6       48.11       26.72      1.53 o 
   3   6   6       36.57       17.16      1.11 o 
   4   6   6      123.04      159.49      3.47 o 
   5   6   6       26.06       22.42      2.29 o 
   6   6   6       49.59       66.84      3.19 o 
   7   6   6       36.45       47.51      2.91 o 
   8   6   6       13.25       15.89      2.04 o 
   9   6   6        0.11        2.01      2.83 o 
  -9   7   6        0.10        3.05      2.37 o 
  -8   7   6        6.71        9.14      2.32 o 
  -7   7   6       64.01       57.02      3.88 o 
  -6   7   6       86.67       94.33      4.32 o 
  -5   7   6        0.00        1.75      1.07 o 
  -4   7   6       35.42       26.95      1.53 o 
  -3   7   6        4.87        6.71      1.00 o 
  -2   7   6      307.32      261.49      5.16 o 
  -1   7   6       39.95       18.65      0.92 o 
   0   7   6      840.87      876.42     16.09 o 
   1   7   6       71.51       54.74      3.05 o 
   2   7   6       49.74       55.18      2.11 o 
   3   7   6        3.53       11.24      0.96 o 
   4   7   6       15.13       13.03      1.12 o 
   5   7   6       32.58       58.93      2.91 o 
   6   7   6        4.94        7.99      1.58 o 
   7   7   6       17.07       28.87      2.52 o 
   8   7   6       12.42       11.28      2.48 o 
   9   7   6        4.35        5.48      2.87 o 
  -8   8   6       14.54       13.50      4.19 o 
  -7   8   6       26.89       28.89      2.91 o 
  -6   8   6       38.97       48.56      3.40 o 
  -5   8   6       18.29       46.25      2.33 o 
  -4   8   6       12.52        6.73      1.18 o 
  -3   8   6       56.22       51.37      2.08 o 
  -2   8   6       30.81       40.94      1.82 o 
  -1   8   6      257.47      316.97     12.78 o 
   0   8   6      435.88      427.46      8.51 o 
   1   8   6       38.04       33.42      1.65 o 
   2   8   6      112.87      116.86      3.40 o 
   3   8   6       13.19       14.95      1.39 o 
   4   8   6       96.17       80.36      2.53 o 
   5   8   6        3.76        4.82      1.37 o 
   6   8   6        1.06        2.56      1.70 o 
   7   8   6       11.80       16.30      2.45 o 
   8   8   6        5.67       15.05      2.87 o 
  -8   9   6        0.11        0.37      1.81 o 
  -7   9   6        2.03        2.32      1.75 o 
  -6   9   6        6.54       11.38      1.84 o 
  -5   9   6        0.03       -0.56      1.23 o 
  -4   9   6       49.13       63.92      3.07 o 
  -3   9   6        2.11        4.87      1.04 o 
  -2   9   6       16.11        8.37      1.13 o 
  -1   9   6      477.90      483.15     12.80 o 
   0   9   6       41.79       42.51      2.23 o 
   1   9   6       26.99       25.27      1.67 o 
   2   9   6       68.39       62.48      2.37 o 
   3   9   6      267.42      256.33      9.63 o 
   4   9   6       28.50       25.93      2.42 o 
   5   9   6       86.55      107.46      3.91 o 
   6   9   6        5.73        6.76      2.00 o 
   7   9   6       64.80       55.06      3.89 o 
   8   9   6        9.32       13.05      2.62 o 
  -8  10   6       28.14       29.35      3.41 o 
  -7  10   6       10.55        9.27      2.72 o 
  -6  10   6        0.38        1.98      1.56 o 
  -5  10   6       31.28       42.36      2.47 o 
  -4  10   6       29.27       13.48      1.58 o 
  -3  10   6        1.09        0.78      1.04 o 
  -2  10   6      100.95      117.21      3.51 o 
  -1  10   6       64.09       41.47      2.58 o 
   0  10   6       44.79       59.02      3.55 o 
   1  10   6       57.16       66.00      2.50 o 
   2  10   6        0.28        0.91      1.38 o 
   3  10   6       70.31       63.39      3.71 o 
   4  10   6      190.14      185.71      6.67 o 
   5  10   6       42.69       52.50      3.60 o 
   6  10   6      148.75      150.66      6.66 o 
   7  10   6        1.59        2.65      1.91 o 
   8  10   6        0.38        0.88      1.94 o 
  -7  11   6        0.09       -0.04      1.62 o 
  -6  11   6       32.35       32.13      2.89 o 
  -5  11   6       57.76       51.95      2.72 o 
  -4  11   6       84.95       65.35      3.05 o 
  -3  11   6       29.73       25.70      1.82 o 
  -2  11   6      273.38      289.16      7.09 o 
  -1  11   6        0.60        5.62      1.99 o 
   0  11   6       58.35       51.23      3.09 o 
   1  11   6        0.48        0.78      0.90 o 
   2  11   6       36.20       31.97      2.01 o 
   3  11   6      159.77      158.48      6.20 o 
   4  11   6      190.97      186.99      6.97 o 
   5  11   6       35.16       35.96      2.84 o 
   6  11   6       66.05       53.98      5.97 o 
   7  11   6        0.00       -1.80      1.80 o 
  -7  12   6       12.77       16.92      3.32 o 
  -6  12   6        6.59        8.73      2.06 o 
  -5  12   6       12.31       11.71      1.71 o 
  -4  12   6        0.32        0.57      1.24 o 
  -3  12   6      129.34      120.88      4.65 o 
  -2  12   6       15.33       17.15      2.33 o 
  -1  12   6        6.79       13.33      2.09 o 
   0  12   6      182.20      200.25      7.09 o 
   1  12   6        0.07        1.42      0.99 o 
   2  12   6      163.90      156.03      4.81 o 
   3  12   6       33.17       37.13      2.93 o 
   4  12   6       15.85       15.62      2.17 o 
   5  12   6        8.57       18.31      2.78 o 
   6  12   6        0.03        3.74      3.57 o 
   7  12   6        2.62        2.82      2.12 o 
  -6  13   6        6.85        9.73      2.86 o 
  -5  13   6       12.33       15.05      2.93 o 
  -4  13   6        1.26        1.67      1.61 o 
  -3  13   6       34.14       39.35      3.16 o 
  -2  13   6        2.13        6.83      2.43 o 
  -1  13   6        1.30        2.72      2.04 o 
   0  13   6        0.08        0.54      1.89 o 
   1  13   6       28.92       24.96      2.41 o 
   2  13   6       26.73       22.62      2.38 o 
   3  13   6       69.39       64.41      3.67 o 
   4  13   6        0.09        0.01      1.53 o 
   5  13   6       66.82       75.96      4.53 o 
   6  13   6       23.17       20.23      3.05 o 
  -6  14   6        0.20       -1.32      2.37 o 
  -5  14   6       12.42       15.97      3.04 o 
  -4  14   6        0.19        0.18      1.86 o 
  -3  14   6        0.95        1.23      1.63 o 
  -2  14   6       20.68       27.70      2.87 o 
  -1  14   6       15.02       18.80      2.45 o 
   0  14   6       75.36       77.19      4.27 o 
   1  14   6       22.03       22.01      2.39 o 
   2  14   6       11.24       14.76      2.26 o 
   3  14   6       22.44       23.55      3.06 o 
   4  14   6        9.01        5.49      2.03 o 
   5  14   6        2.14        1.19      1.71 o 
   6  14   6        0.01        5.61      4.64 o 
  -5  15   6       26.90       37.58      4.21 o 
  -4  15   6       14.65       22.44      3.21 o 
  -3  15   6       19.92       17.36      2.49 o 
  -2  15   6       31.68       42.75      3.98 o 
  -1  15   6        9.14        8.58      2.23 o 
   0  15   6       13.87       11.06      2.16 o 
   1  15   6        2.22        2.43      1.76 o 
   2  15   6        0.30       -1.63      1.65 o 
   3  15   6        2.36        0.21      1.93 o 
   4  15   6        5.22        6.14      1.91 o 
   5  15   6       33.19       41.10      7.26 o 
  -5  16   6        0.01        0.09      2.12 o 
  -4  16   6        5.34        5.98      2.95 o 
  -3  16   6        1.40        2.73      1.87 o 
  -2  16   6        6.48       10.43      2.38 o 
  -1  16   6        3.59        5.92      3.14 o 
   0  16   6        4.83        9.07      2.18 o 
   1  16   6       21.07       24.53      2.71 o 
   2  16   6        0.57        0.28      1.37 o 
   3  16   6       21.36       34.15      3.79 o 
   4  16   6        8.26        6.07      3.41 o 
  -4  17   6        4.62        5.48      2.67 o 
  -3  17   6        0.07        0.85      2.12 o 
  -2  17   6       20.25       17.90      2.98 o 
  -1  17   6        9.57       10.98      2.57 o 
   0  17   6        2.78       -1.11      1.74 o 
   1  17   6       19.82       28.15      4.53 o 
   2  17   6       18.18       20.46      3.34 o 
   3  17   6        0.15        4.93      4.50 o 
  -2  18   6        0.00       -1.04      2.02 o 
  -1  18   6        3.91        6.08      3.83 o 
   0  18   6        0.70       -1.72      1.91 o 
   1  18   6        0.04       -1.43      2.31 o 
   2  18   6        3.33       -0.05      4.21 o 
  -9   1   7        8.73       17.52      3.84 o 
  -8   1   7       16.55       13.53      2.11 o 
  -7   1   7       93.03       91.02      3.61 o 
  -6   1   7       14.69       12.60      1.38 o 
  -5   1   7        5.46        1.94      1.06 o 
  -4   1   7        7.90        9.91      1.10 o 
  -3   1   7       63.22       72.99      2.50 o 
  -2   1   7        1.96        3.38      1.26 o 
  -1   1   7      500.30      405.79      6.22 o 
   0   1   7      516.34      700.84      9.96 o 
   1   1   7      150.00      163.75      3.06 o 
   2   1   7      130.21      126.41      2.54 o 
   3   1   7      761.82      772.23     14.16 o 
   4   1   7        7.24        6.82      1.53 o 
   5   1   7        1.06       -0.80      0.87 o 
   6   1   7      104.76       78.96      2.77 o 
   7   1   7      115.44      106.36      5.05 o 
   8   1   7        5.35        7.73      2.01 o 
   9   1   7       16.47       18.73      2.82 o 
  -9   2   7        2.96        0.70      2.06 o 
  -8   2   7       34.92       27.54      2.71 o 
  -7   2   7       16.64       12.85      1.55 o 
  -6   2   7      169.97      160.07      5.08 o 
  -5   2   7        5.09        7.84      1.33 o 
  -4   2   7      229.61      240.80      6.19 o 
  -3   2   7      141.87      151.15      5.43 o 
  -2   2   7      157.13      253.82      4.56 o 
  -1   2   7       11.27        4.64      0.63 o 
   0   2   7       60.44      139.19      3.28 o 
   1   2   7       34.11       32.44      1.75 o 
   2   2   7      245.25      373.02      5.71 o 
   3   2   7      242.81      172.36      3.64 o 
   4   2   7      178.23      170.69      3.83 o 
   5   2   7       18.84       21.79      1.30 o 
   6   2   7      457.32      495.22     12.18 o 
   7   2   7       70.56       85.59      3.67 o 
   8   2   7        0.19       -0.23      1.61 o 
   9   2   7       30.75       28.70      3.77 o 
  -9   3   7       11.10        6.03      2.56 o 
  -8   3   7       33.98       26.18      2.88 o 
  -7   3   7        0.12       -0.09      1.31 o 
  -6   3   7       81.26       75.61      3.79 o 
  -5   3   7       41.53       31.92      1.74 o 
  -4   3   7     1247.40     1326.53     24.56 o 
  -3   3   7       87.59       44.09      1.57 o 
  -2   3   7       52.53       78.39      1.96 o 
  -1   3   7       12.69        4.74      1.47 o 
   0   3   7        4.54        7.49      0.95 o 
   1   3   7       27.61       41.81      2.89 o 
   2   3   7       37.69       37.53      1.96 o 
   3   3   7       22.15       30.35      1.29 o 
   4   3   7     1520.29     1486.88     26.44 o 
   5   3   7        6.15        2.94      1.45 o 
   6   3   7        4.98       21.11      1.91 o 
   7   3   7        0.75        0.04      1.74 o 
   8   3   7       37.97       51.20      3.63 o 
   9   3   7        0.70       -2.42      2.42 o 
  -9   4   7        0.77        3.87      2.51 o 
  -8   4   7       22.38       25.00      2.96 o 
  -7   4   7        0.02        0.68      1.25 o 
  -6   4   7       15.66       18.56      1.89 o 
  -5   4   7        2.34        3.37      1.01 o 
  -4   4   7      175.62      181.05      6.31 o 
  -3   4   7       77.68       52.35      1.67 o 
  -2   4   7      738.32      924.06     14.24 o 
  -1   4   7      190.34      264.03      5.52 o 
   0   4   7       21.59       51.02      2.15 o 
   1   4   7      152.69      164.63      3.83 o 
   2   4   7      599.70      714.79     14.07 o 
   3   4   7        6.80        6.59      0.82 o 
   4   4   7       53.12       52.86      1.99 o 
   5   4   7        7.37        4.05      0.93 o 
   6   4   7      128.12      138.06      4.58 o 
   7   4   7        8.99       11.55      1.63 o 
   8   4   7        6.59       13.81      2.12 o 
   9   4   7        9.51        5.81      2.97 o 
  -9   5   7        2.54        4.43      2.67 o 
  -8   5   7       72.01       66.63      4.33 o 
  -7   5   7        9.22       11.07      1.76 o 
  -6   5   7      202.77      225.21      6.64 o 
  -5   5   7        4.89        4.17      1.29 o 
  -4   5   7      318.76      320.32      7.71 o 
  -3   5   7      363.12      359.44      6.29 o 
  -2   5   7        5.81        7.15      0.71 o 
  -1   5   7        0.08        5.10      0.94 o 
   0   5   7      459.84      599.54     13.55 o 
   1   5   7      578.93      618.53     12.26 o 
   2   5   7       14.17        4.03      0.99 o 
   3   5   7      663.07      691.53     14.46 o 
   4   5   7      153.34      156.53      4.43 o 
   5   5   7       58.44       71.94      2.19 o 
   6   5   7        3.15       10.87      1.97 o 
   7   5   7       38.65       35.19      2.64 o 
   8   5   7       53.75       44.29      4.57 o 
  -8   6   7       92.98       86.73      5.17 o 
  -7   6   7       36.24       38.73      3.21 o 
  -6   6   7        5.46        7.63      1.63 o 
  -5   6   7      199.17      206.39      6.03 o 
  -4   6   7      141.54      120.15      3.70 o 
  -3   6   7      256.68      238.12      6.67 o 
  -2   6   7      334.96      343.65      8.88 o 
  -1   6   7      107.04      151.57      3.62 o 
   0   6   7      146.04      180.29      4.46 o 
   1   6   7      605.72      579.23     11.84 o 
   2   6   7      106.73       89.22      3.01 o 
   3   6   7      242.87      230.09      5.98 o 
   4   6   7       71.08       74.07      3.22 o 
   5   6   7      242.03      242.95      6.52 o 
   6   6   7      142.70      169.67      5.54 o 
   7   6   7        0.71        2.25      1.75 o 
   8   6   7       24.24       35.34      4.23 o 
  -8   7   7        0.02        0.53      1.76 o 
  -7   7   7      109.98      104.23      5.34 o 
  -6   7   7      107.68      113.10      4.42 o 
  -5   7   7       90.66       68.45      2.92 o 
  -4   7   7       10.35        4.56      1.08 o 
  -3   7   7      223.16      163.39      4.25 o 
  -2   7   7      211.32      185.93      5.90 o 
  -1   7   7      819.44      918.81     17.65 o 
   0   7   7       82.43      146.49      3.94 o 
   1   7   7      284.13      305.49      6.80 o 
   2   7   7        0.08       -0.27      0.88 o 
   3   7   7      338.28      349.81      8.18 o 
   4   7   7        7.04       11.72      1.37 o 
   5   7   7        9.74        6.18      1.82 o 
   6   7   7       20.04       15.19      2.37 o 
   7   7   7      125.18      105.72      5.43 o 
   8   7   7       34.38       27.11      3.69 o 
  -8   8   7       14.81       14.23      2.80 o 
  -7   8   7        8.80        6.15      2.15 o 
  -6   8   7        0.07        1.11      1.22 o 
  -5   8   7      128.88      128.64      4.43 o 
  -4   8   7       58.46       48.22      2.23 o 
  -3   8   7       68.50       64.41      2.50 o 
  -2   8   7       37.48       36.57      2.31 o 
  -1   8   7      892.25     1013.70     26.00 o 
   0   8   7       36.94       38.86      1.90 o 
   1   8   7      505.04      577.17     12.29 o 
   2   8   7      120.58       95.73      3.13 o 
   3   8   7      199.75      162.10      4.75 o 
   4   8   7       22.87       20.49      1.78 o 
   5   8   7      125.13      153.99      6.48 o 
   6   8   7        1.99        1.31      1.89 o 
   7   8   7        5.79       -0.64      1.75 o 
   8   8   7       10.70       20.29      3.65 o 
  -8   9   7        8.37        8.64      3.04 o 
  -7   9   7      173.60      171.56      7.96 o 
  -6   9   7        0.27        1.08      1.49 o 
  -5   9   7        6.71        8.15      1.61 o 
  -4   9   7        6.71        5.44      1.62 o 
  -3   9   7      394.22      323.19     10.15 o 
  -2   9   7        7.08       10.31      1.81 o 
  -1   9   7      103.50      109.24      4.49 o 
   0   9   7        8.02       12.33      1.22 o 
   1   9   7      357.44      386.52      8.79 o 
   2   9   7       16.60       17.78      1.58 o 
   3   9   7       13.37       15.72      1.57 o 
   4   9   7       16.86        8.90      1.51 o 
   5   9   7      268.86      307.88     11.08 o 
   6   9   7       54.76       70.89      4.35 o 
   7   9   7      106.54      122.93      6.43 o 
   8   9   7        3.58        7.81      8.63 o 
  -7  10   7       23.16       33.13      4.14 o 
  -6  10   7       38.19       42.69      3.16 o 
  -5  10   7       79.52       87.26      4.23 o 
  -4  10   7        7.81       13.94      1.53 o 
  -3  10   7       54.12       54.40      3.05 o 
  -2  10   7        4.24        4.64      1.70 o 
  -1  10   7      235.69      291.02      9.31 o 
   0  10   7       59.04       58.85      3.35 o 
   1  10   7        1.49        0.85      0.94 o 
   2  10   7        2.61        0.34      2.42 o 
   3  10   7       43.70       37.20      2.05 o 
   4  10   7       38.63       41.07      3.15 o 
   5  10   7        2.21        6.93      2.15 o 
   6  10   7        0.18        1.81      1.88 o 
   7  10   7       89.76       82.50      5.20 o 
  -7  11   7        3.57       -1.82      2.32 o 
  -6  11   7        0.86        1.92      2.22 o 
  -5  11   7        4.17       -0.22      1.41 o 
  -4  11   7        6.85        4.88      1.73 o 
  -3  11   7      122.98      117.48      5.23 o 
  -2  11   7       62.67       74.31      3.98 o 
  -1  11   7        1.30        7.49      1.82 o 
   0  11   7      215.02      221.00      7.87 o 
   1  11   7       22.09       18.83      1.66 o 
   2  11   7        6.61       13.75      1.49 o 
   3  11   7        2.68        1.12      1.45 o 
   4  11   7        5.74       11.80      2.12 o 
   5  11   7       43.72       55.67      4.08 o 
   6  11   7       94.05       92.71      5.56 o 
   7  11   7        0.77        0.91      2.32 o 
  -7  12   7        3.44        4.21      3.19 o 
  -6  12   7       11.38       19.11      3.26 o 
  -5  12   7       11.63       15.70      2.82 o 
  -4  12   7        2.86        3.51      1.73 o 
  -3  12   7        2.53        4.01      1.84 o 
  -2  12   7        8.54        5.94      1.87 o 
  -1  12   7       12.60        9.30      2.04 o 
   0  12   7       33.61       39.28      5.82 o 
   1  12   7        0.70        1.12      1.74 o 
   2  12   7       40.78       37.25      2.18 o 
   3  12   7        7.88        6.94      1.47 o 
   4  12   7       18.29       21.41      2.55 o 
   5  12   7        1.73        3.03      1.87 o 
   6  12   7       24.89       24.03      3.23 o 
  -6  13   7        5.29        7.08      2.75 o 
  -5  13   7        0.32        4.03      2.29 o 
  -4  13   7       13.95       14.88      2.34 o 
  -3  13   7        7.74        6.36      2.02 o 
  -2  13   7       21.50       29.67      2.70 o 
  -1  13   7       15.83       16.30      2.22 o 
   0  13   7        7.84        8.47      2.01 o 
   1  13   7        0.61        1.14      1.56 o 
   2  13   7       19.97       18.73      2.01 o 
   3  13   7       30.16       26.10      3.03 o 
   4  13   7       16.34       17.84      4.33 o 
   5  13   7        1.54        2.15      2.27 o 
   6  13   7        4.35        5.24      2.94 o 
  -5  14   7        0.01        3.38      2.32 o 
  -4  14   7       12.26       11.99      2.55 o 
  -3  14   7        0.67       -0.15      2.18 o 
  -2  14   7       14.58       14.26      2.89 o 
  -1  14   7        0.08        1.21      2.65 o 
   0  14   7       23.30       24.14      2.55 o 
   1  14   7        9.75        9.38      2.08 o 
   2  14   7        2.68        4.15      1.78 o 
   3  14   7        0.19        4.79      2.35 o 
   4  14   7        0.45        1.42      2.18 o 
   5  14   7       10.82       14.11      2.70 o 
  -5  15   7        8.21        6.83      2.84 o 
  -4  15   7        0.40        1.31      2.06 o 
  -3  15   7        0.11        2.20      1.86 o 
  -2  15   7       13.46       11.17      2.93 o 
  -1  15   7        2.48       10.90      2.44 o 
   0  15   7       38.42       45.04      3.61 o 
   1  15   7        3.91        1.92      1.62 o 
   2  15   7        0.83        0.24      2.01 o 
   3  15   7       25.40       25.44      3.57 o 
   4  15   7        5.90        2.55      2.35 o 
   5  15   7        0.11       -3.27      3.27 o 
  -4  16   7        7.04        6.78      2.65 o 
  -3  16   7        7.87       12.32      2.97 o 
  -2  16   7        0.14        2.76      2.08 o 
  -1  16   7       15.83       16.17      2.98 o 
   0  16   7        0.14        1.05      1.78 o 
   1  16   7        0.01        0.32      1.81 o 
   2  16   7       11.74       16.96      2.84 o 
   3  16   7        0.04       -0.77      2.23 o 
   4  16   7        4.31        4.84      3.51 o 
  -3  17   7        9.56        9.62      2.95 o 
  -2  17   7        3.98        5.37      3.94 o 
  -1  17   7       10.73       16.12      4.63 o 
   0  17   7       19.45       21.76      2.86 o 
   1  17   7        0.05        2.04      1.92 o 
   2  17   7        0.50        3.04      2.71 o 
  -8   0   8       13.86       13.30      3.53 o 
  -7   0   8      108.44      106.22      5.43 o 
  -6   0   8       38.66       34.88      2.75 o 
  -5   0   8       39.98       40.59      3.18 o 
  -4   0   8      435.20      526.15     15.84 o 
  -3   0   8        1.12       34.36      3.31 o 
  -2   0   8      178.52      300.08      7.86 o 
  -1   0   8      158.74      200.77      5.19 o 
   0   0   8       62.92      156.97      4.07 o 
   1   0   8      425.58      680.21     20.67 o 
   2   0   8      137.12      184.75      5.29 o 
   3   0   8      341.02      393.68     17.77 o 
   4   0   8     1650.59     1542.69     77.64 o 
   5   0   8        0.05        2.28      3.51 o 
   6   0   8        1.24        3.78      1.61 o 
   7   0   8        4.39       10.39      5.22 o 
   8   0   8      171.07      194.36     11.99 o 
  -8   1   8       19.25       16.08      2.26 o 
  -7   1   8        4.30        9.07      1.55 o 
  -6   1   8        0.21        0.60      1.09 o 
  -5   1   8      111.98      124.30      3.61 o 
  -4   1   8      276.42      339.09      7.49 o 
  -3   1   8       21.07       28.34      1.49 o 
  -2   1   8      824.74     1118.91     19.02 o 
  -1   1   8       60.39      208.55      3.73 o 
   0   1   8      136.38       51.74      1.57 o 
   1   1   8        2.75       12.30      1.37 o 
   2   1   8      691.89     1008.35     16.30 o 
   3   1   8       26.79       40.03      1.73 o 
   4   1   8       16.35       27.51      2.20 o 
   5   1   8      109.72       86.23      3.11 o 
   6   1   8      219.13      214.94      5.99 o 
   7   1   8        0.08        5.85      3.28 o 
   8   1   8       35.86       45.66      3.53 o 
  -8   2   8        8.85       16.52      2.56 o 
  -7   2   8       44.94       55.37      3.21 o 
  -6   2   8       25.66       23.12      1.97 o 
  -5   2   8        0.16        0.79      2.20 o 
  -4   2   8      360.29      401.37     10.35 o 
  -3   2   8      501.75      665.04     13.15 o 
  -2   2   8       30.96       18.38      1.23 o 
  -1   2   8       16.92       19.91      1.16 o 
   0   2   8      255.07      443.56      8.71 o 
   1   2   8      217.91      383.66      7.67 o 
   2   2   8      390.08      333.65     12.27 o 
   3   2   8       92.76      107.99      2.90 o 
   4   2   8      156.19      126.88      3.50 o 
   5   2   8       39.42       45.77      2.00 o 
   6   2   8       24.36       16.04      1.74 o 
   7   2   8        4.24        2.65      1.62 o 
   8   2   8       69.36       74.65      5.34 o 
  -8   3   8       35.21       32.86      3.24 o 
  -7   3   8        0.40       -0.64      1.32 o 
  -6   3   8       26.00       26.34      2.20 o 
  -5   3   8      256.07      280.59      6.79 o 
  -4   3   8        8.35        6.46      1.50 o 
  -3   3   8        5.78        4.59      1.03 o 
  -2   3   8       73.72      109.58      2.90 o 
  -1   3   8      224.99      352.74      7.44 o 
   0   3   8        4.21       24.29      1.79 o 
   1   3   8       11.81       17.75      2.22 o 
   2   3   8      111.41      149.72      4.07 o 
   3   3   8     1101.84     1205.19     25.41 o 
   4   3   8      224.55      220.83      5.07 o 
   5   3   8       79.15       78.14      2.99 o 
   6   3   8       89.29       83.81      4.36 o 
   7   3   8        3.16        2.53      1.66 o 
   8   3   8       21.38       28.37      7.75 o 
  -8   4   8        8.39       13.00      2.47 o 
  -7   4   8       17.25       19.82      2.26 o 
  -6   4   8        0.09        1.54      1.28 o 
  -5   4   8       72.52       65.04      3.00 o 
  -4   4   8       40.25       37.27      1.77 o 
  -3   4   8      658.45      655.85     12.02 o 
  -2   4   8        3.48       -0.56      0.56 o 
  -1   4   8       99.33      112.60      3.96 o 
   0   4   8      282.21      404.34     11.96 o 
   1   4   8      189.69      306.15      6.57 o 
   2   4   8       15.25       13.46      1.39 o 
   3   4   8      271.87      240.60      6.22 o 
   4   4   8        1.60        3.21      1.76 o 
   5   4   8       19.03       22.16      3.01 o 
   6   4   8      143.07      130.50      5.67 o 
   7   4   8       35.09       33.33      3.41 o 
   8   4   8        3.00        2.37      2.28 o 
  -8   5   8       44.65       39.35      3.67 o 
  -7   5   8        3.63        1.88      1.46 o 
  -6   5   8       29.02       32.56      2.35 o 
  -5   5   8       82.85       88.74      3.54 o 
  -4   5   8       22.15       13.10      1.60 o 
  -3   5   8      491.47      491.03      8.88 o 
  -2   5   8        7.67        6.10      1.29 o 
  -1   5   8      231.71      276.18      8.04 o 
   0   5   8      127.55      105.38      3.92 o 
   1   5   8       75.18       95.16      3.04 o 
   2   5   8       58.06       50.42      2.33 o 
   3   5   8        0.83        1.32      1.53 o 
   4   5   8       21.02       17.39      1.74 o 
   5   5   8       40.47       42.96      2.76 o 
   6   5   8       16.26       12.60      2.12 o 
   7   5   8       32.62       36.62      3.17 o 
   8   5   8       24.13       18.56      3.59 o 
  -8   6   8       14.24       17.84      3.54 o 
  -7   6   8       19.17       21.91      2.77 o 
  -6   6   8        3.33       10.87      1.78 o 
  -5   6   8       41.03       39.21      2.31 o 
  -4   6   8        4.39        5.43      1.82 o 
  -3   6   8      132.25       98.12      3.44 o 
  -2   6   8       34.43       43.62      2.02 o 
  -1   6   8      231.96      225.91      5.60 o 
   0   6   8        0.65        3.97      1.95 o 
   1   6   8      102.64      125.67      3.78 o 
   2   6   8        1.70        1.27      1.04 o 
   3   6   8        1.42        0.37      1.14 o 
   4   6   8        2.36        4.04      2.26 o 
   5   6   8        8.59       17.34      3.22 o 
   6   6   8       36.59       49.04      3.56 o 
   7   6   8       27.03       29.39      3.13 o 
   8   6   8        2.47        5.15      2.58 o 
  -8   7   8       33.27       39.76      4.85 o 
  -7   7   8       64.34       59.09      4.35 o 
  -6   7   8       27.61       20.72      2.96 o 
  -5   7   8       13.83       11.40      1.50 o 
  -4   7   8       62.24       67.09      3.11 o 
  -3   7   8        1.62        3.10      1.44 o 
  -2   7   8       78.93       89.32      3.97 o 
  -1   7   8       92.53      101.93      3.30 o 
   0   7   8      171.09      179.01      4.89 o 
   1   7   8      262.51      295.50      7.42 o 
   2   7   8       36.26       34.30      2.21 o 
   3   7   8       71.01       68.86      3.29 o 
   4   7   8       40.57       29.49      2.06 o 
   5   7   8       23.57       33.68      3.06 o 
   6   7   8        1.28        1.88      1.78 o 
   7   7   8        0.00        0.93      1.78 o 
   8   7   8        2.28        8.58      3.55 o 
  -7   8   8        4.92        7.84      2.87 o 
  -6   8   8        5.17       14.02      3.10 o 
  -5   8   8       53.89       58.78      2.96 o 
  -4   8   8        0.09        4.85      2.45 o 
  -3   8   8        4.16        8.83      2.22 o 
  -2   8   8        2.64        1.19      2.11 o 
  -1   8   8      112.09      115.09      4.60 o 
   0   8   8      261.28      233.57      6.04 o 
   1   8   8       14.08       13.84      1.55 o 
   2   8   8       10.78       14.09      1.53 o 
   3   8   8        9.20        9.87      1.60 o 
   4   8   8        2.02        3.05      1.21 o 
   5   8   8        2.92        4.96      1.85 o 
   6   8   8        3.55       -0.62      1.65 o 
   7   8   8       20.32       24.72      3.12 o 
  -7   9   8        0.28        1.95      2.45 o 
  -6   9   8        9.59        5.91      3.51 o 
  -5   9   8       11.61        9.15      2.02 o 
  -4   9   8       31.03       21.71      2.41 o 
  -3   9   8        1.13       -0.52      1.34 o 
  -2   9   8       31.14       46.53      3.47 o 
  -1   9   8      157.15      134.72      5.55 o 
   0   9   8        4.60        7.74      1.25 o 
   1   9   8        0.11        0.60      0.99 o 
   2   9   8        0.58        0.87      1.10 o 
   3   9   8      113.62      116.09      4.39 o 
   4   9   8       35.23       38.73      3.07 o 
   5   9   8        2.27        5.25      3.93 o 
   6   9   8       31.36       29.05      3.15 o 
   7   9   8       43.27       40.09      3.90 o 
  -7  10   8       14.19       10.11      3.12 o 
  -6  10   8        0.01       -0.81      2.06 o 
  -5  10   8        0.83        0.27      1.49 o 
  -4  10   8        0.00       -1.38      1.38 o 
  -3  10   8       31.42       22.98      2.52 o 
  -2  10   8        2.67        4.13      2.76 o 
  -1  10   8       92.89       97.24      4.47 o 
   0  10   8       13.28       18.52      3.91 o 
   1  10   8        0.17       -0.85      0.97 o 
   2  10   8       30.81       28.79      2.02 o 
   3  10   8        5.62        7.75      1.63 o 
   4  10   8       39.11       48.86      3.79 o 
   5  10   8        1.11       -0.59      1.73 o 
   6  10   8        3.14       10.00      2.48 o 
   7  10   8       11.43       18.27      3.01 o 
  -6  11   8        2.86        3.78      2.45 o 
  -5  11   8       11.70       10.37      2.31 o 
  -4  11   8       14.49       14.67      3.03 o 
  -3  11   8       14.70       15.34      2.25 o 
  -2  11   8        0.61        1.23      2.10 o 
  -1  11   8       82.17       84.15      4.53 o 
   0  11   8       43.53       39.07      3.66 o 
   1  11   8        1.02        1.38      1.53 o 
   2  11   8        0.13        1.43      1.30 o 
   3  11   8        0.18       -0.69      1.20 o 
   4  11   8       33.49       37.15      3.11 o 
   5  11   8       70.47       68.35      4.96 o 
   6  11   8       13.94       17.64      2.87 o 
  -6  12   8        0.02        0.82      2.23 o 
  -5  12   8        5.91        5.08      2.60 o 
  -4  12   8       10.49       11.27      2.15 o 
  -3  12   8        6.00        7.84      2.01 o 
  -2  12   8        0.88        5.74      2.24 o 
  -1  12   8       13.19       15.52      2.40 o 
   0  12   8       10.39       18.92      3.33 o 
   1  12   8       66.81       61.02      3.85 o 
   2  12   8        8.28        8.51      1.72 o 
   3  12   8       45.01       41.61      2.89 o 
   4  12   8       18.92       24.77      2.73 o 
   5  12   8        6.43       14.07      2.69 o 
   6  12   8       18.96       23.73      3.25 o 
  -5  13   8        5.86        7.49      2.56 o 
  -4  13   8        4.85        4.10      1.72 o 
  -3  13   8        0.09       -0.15      1.59 o 
  -2  13   8       27.75       24.62      2.87 o 
  -1  13   8       12.17       13.48      2.48 o 
   0  13   8       15.75       19.54      2.66 o 
   1  13   8      157.51      154.43      6.85 o 
   2  13   8        2.24        8.72      3.24 o 
   3  13   8        1.20        1.03      2.10 o 
   4  13   8        0.22       -0.24      1.46 o 
   5  13   8       13.14        9.44      2.39 o 
  -5  14   8        8.60       11.44      4.37 o 
  -4  14   8       11.75       11.16      2.48 o 
  -3  14   8       15.37       22.61      2.81 o 
  -2  14   8        7.04        6.47      2.29 o 
  -1  14   8       58.53       57.38      3.88 o 
   0  14   8        1.95        1.11      1.82 o 
   1  14   8        3.88       10.15      3.33 o 
   2  14   8       58.02       54.09      3.92 o 
   3  14   8       18.42       16.38      3.25 o 
   4  14   8       30.61       41.26      4.48 o 
   5  14   8        0.10       -1.03      2.20 o 
  -4  15   8        3.32        1.82      2.26 o 
  -3  15   8        2.64        2.82      2.04 o 
  -2  15   8        1.41       -0.61      1.84 o 
  -1  15   8       11.82       11.51      2.61 o 
   0  15   8       17.40       18.75      2.95 o 
   1  15   8       18.49       17.38      2.78 o 
   2  15   8       56.26       69.48      5.88 o 
   3  15   8        0.08        1.76      3.04 o 
   4  15   8        0.05        1.24      2.35 o 
  -3  16   8       17.87       17.32      3.79 o 
  -2  16   8        0.90        3.15      2.23 o 
  -1  16   8        0.07        2.67      2.11 o 
   0  16   8       33.94       30.56      3.51 o 
   1  16   8        0.18       -2.91      2.91 o 
   2  16   8        0.06       -0.16      2.32 o 
   3  16   8        6.21        0.39      2.23 o 
  -1  17   8        4.41        3.85      2.33 o 
   0  17   8        1.71        2.12      2.16 o 
   1  17   8        0.72       -0.23      3.33 o 
  -8   1   9        9.67        8.14      2.48 o 
  -7   1   9       10.99       10.30      1.83 o 
  -6   1   9        4.01       10.41      1.42 o 
  -5   1   9        2.43        2.99      1.29 o 
  -4   1   9       30.36       35.55      1.96 o 
  -3   1   9        7.96       16.23      1.29 o 
  -2   1   9        0.16        0.46      0.80 o 
  -1   1   9        5.23        6.96      0.83 o 
   0   1   9       13.49       17.74      1.63 o 
   1   1   9       14.60       22.01      1.74 o 
   2   1   9      268.71      268.06      6.60 o 
   3   1   9      219.46      198.18      6.94 o 
   4   1   9       87.46       98.40      3.29 o 
   5   1   9       64.96       60.42      2.30 o 
   6   1   9       13.43       12.79      1.38 o 
   7   1   9       18.25       28.17      3.72 o 
   8   1   9        2.35        1.49      5.80 o 
  -8   2   9        2.55        4.62      4.06 o 
  -7   2   9        9.64        7.34      2.18 o 
  -6   2   9        3.00        1.61      1.20 o 
  -5   2   9      162.36      158.55      7.59 o 
  -4   2   9       23.67       18.05      1.58 o 
  -3   2   9       22.60       22.77      1.66 o 
  -2   2   9       21.68       40.46      1.51 o 
  -1   2   9        2.64        6.58      0.98 o 
   0   2   9        1.51        2.28      1.79 o 
   1   2   9      114.99      108.59      3.66 o 
   2   2   9      114.19      173.39      6.40 o 
   3   2   9      672.69      668.62     17.96 o 
   4   2   9      299.25      319.58      8.89 o 
   5   2   9        6.10        9.02      1.77 o 
   6   2   9        0.28        3.66      1.59 o 
   7   2   9        1.26       -0.71      2.83 o 
   8   2   9       12.82       20.49      3.43 o 
  -8   3   9       21.77       30.70      4.70 o 
  -7   3   9       22.44       17.80      2.20 o 
  -6   3   9       10.89       20.45      2.32 o 
  -5   3   9       34.90       33.32      2.05 o 
  -4   3   9       55.79       47.92      2.24 o 
  -3   3   9      902.13      916.61     35.49 o 
  -2   3   9       22.44       16.02      1.70 o 
  -1   3   9        5.62        6.47      1.13 o 
   0   3   9      279.84      276.10      6.41 o 
   1   3   9      124.41      168.27      6.21 o 
   2   3   9      351.22      333.54      8.01 o 
   3   3   9       50.53       78.72      3.30 o 
   4   3   9       64.90       51.10      2.76 o 
   5   3   9      395.06      368.72     10.02 o 
   6   3   9        4.06        6.49      2.18 o 
   7   3   9        0.03        1.58      1.68 o 
   8   3   9        8.05        2.81      5.08 o 
  -8   4   9        0.20        2.65      2.29 o 
  -7   4   9        6.26        3.77      1.62 o 
  -6   4   9       15.38       17.49      2.29 o 
  -5   4   9      290.96      283.15      9.93 o 
  -4   4   9       15.73       22.58      2.98 o 
  -3   4   9       45.88       45.86      1.90 o 
  -2   4   9       34.21       53.44      2.46 o 
  -1   4   9      108.04      166.09      4.39 o 
   0   4   9       57.59       40.55      2.17 o 
   1   4   9        7.11        6.16      1.25 o 
   2   4   9       81.83      104.27      4.28 o 
   3   4   9      596.55      590.70     14.28 o 
   4   4   9       55.01       65.50      2.99 o 
   5   4   9       50.18       53.52      4.48 o 
   6   4   9       14.54        9.59      2.11 o 
   7   4   9       27.74       26.97      2.94 o 
   8   4   9       25.14       28.33      3.88 o 
  -8   5   9        5.91       13.57      4.05 o 
  -7   5   9      110.16      102.85      5.38 o 
  -6   5   9        1.88        4.39      1.48 o 
  -5   5   9       21.78       22.64      2.57 o 
  -4   5   9       70.04       50.96      2.44 o 
  -3   5   9       97.78       93.60      4.44 o 
  -2   5   9        8.20        9.32      1.40 o 
  -1   5   9       19.07       31.71      4.49 o 
   0   5   9       44.00       56.21      2.39 o 
   1   5   9      185.52      210.90      5.73 o 
   2   5   9       32.17       22.53      1.94 o 
   3   5   9        0.01        0.70      1.14 o 
   4   5   9      112.92      111.97      4.16 o 
   5   5   9       44.85       54.10      3.49 o 
   6   5   9       16.31       17.21      2.34 o 
   7   5   9       37.37       36.28      3.27 o 
   8   5   9        1.49        5.19      3.96 o 
  -7   6   9        0.00        4.07      3.34 o 
  -6   6   9        6.25        3.32      1.88 o 
  -5   6   9       19.99       14.75      2.28 o 
  -4   6   9      123.07      109.86      5.06 o 
  -3   6   9        1.67        3.40      1.48 o 
  -2   6   9      185.90      207.17      6.90 o 
  -1   6   9      242.71      266.08      6.90 o 
   0   6   9        3.02        1.94      1.37 o 
   1   6   9       79.33       67.27      2.91 o 
   2   6   9      303.02      301.69      7.95 o 
   3   6   9       38.01       39.53      2.37 o 
   4   6   9        2.23        3.46      1.65 o 
   5   6   9        7.71       11.91      2.04 o 
   6   6   9        4.20        2.82      1.84 o 
   7   6   9       12.66       12.73      2.52 o 
  -7   7   9       49.63       53.20      4.99 o 
  -6   7   9       39.51       40.30      3.20 o 
  -5   7   9       17.77       16.10      2.22 o 
  -4   7   9      111.90       79.33      4.15 o 
  -3   7   9        8.27        2.81      3.98 o 
  -2   7   9       26.21       24.59      2.43 o 
  -1   7   9       63.97       73.88      4.04 o 
   0   7   9      165.88      205.83      5.81 o 
   1   7   9        0.03        1.13      1.15 o 
   2   7   9      147.15      141.45      4.67 o 
   3   7   9       77.27       65.66      3.09 o 
   4   7   9      153.22      145.33      5.33 o 
   5   7   9        6.28        2.82      1.76 o 
   6   7   9       12.61       13.29      2.48 o 
   7   7   9       40.44       44.16      4.86 o 
  -7   8   9        5.54        3.71      2.57 o 
  -6   8   9       22.94       20.62      2.67 o 
  -5   8   9       10.05        8.88      2.13 o 
  -4   8   9       31.73       32.96      4.02 o 
  -3   8   9       12.38       13.86      2.09 o 
  -2   8   9      114.41      105.58      4.84 o 
  -1   8   9        1.05       -0.52      1.43 o 
   0   8   9       84.15       92.28      3.58 o 
   1   8   9       65.11       59.10      3.52 o 
   2   8   9       19.15       16.57      1.81 o 
   3   8   9       33.15       37.28      2.36 o 
   4   8   9       52.14       63.60      3.14 o 
   5   8   9        4.04       11.29      3.14 o 
   6   8   9      137.93      135.18      6.67 o 
   7   8   9        8.70       11.28      4.03 o 
  -7   9   9        8.07        8.99      2.96 o 
  -6   9   9       47.09       50.51      4.69 o 
  -5   9   9        2.50        6.23      3.12 o 
  -4   9   9        9.98        8.75      2.45 o 
  -3   9   9       22.63       16.27      2.25 o 
  -2   9   9       39.83       34.42      2.93 o 
  -1   9   9        5.10       10.26      2.05 o 
   0   9   9      110.20      131.01      5.27 o 
   1   9   9        2.11        5.04      1.65 o 
   2   9   9       17.65       14.85      1.68 o 
   3   9   9       18.37       22.58      2.14 o 
   4   9   9       36.80       41.59      3.23 o 
   5   9   9       21.34       24.88      3.10 o 
   6   9   9        4.57        2.56      2.05 o 
  -6  10   9        9.09       12.05      3.01 o 
  -5  10   9       21.37       16.59      2.64 o 
  -4  10   9        0.10        1.01      1.61 o 
  -3  10   9        1.15        1.98      1.93 o 
  -2  10   9       41.46       36.42      2.86 o 
  -1  10   9       46.09       52.44      3.47 o 
   0  10   9        4.59        2.90      1.76 o 
   1  10   9       18.28       21.96      1.94 o 
   2  10   9       22.09       21.47      2.54 o 
   3  10   9        7.99        6.35      1.62 o 
   4  10   9        0.58        2.10      2.01 o 
   5  10   9       53.45       59.15      4.50 o 
   6  10   9       28.71       38.46      3.82 o 
  -6  11   9        2.94        3.07      2.54 o 
  -5  11   9        0.46        1.88      1.84 o 
  -4  11   9        9.87       10.86      2.21 o 
  -3  11   9       18.29       16.30      2.37 o 
  -2  11   9        1.02        5.40      1.90 o 
  -1  11   9        0.93        4.88      1.88 o 
   0  11   9        8.94        7.79      2.04 o 
   1  11   9       10.38       13.03      2.19 o 
   2  11   9       11.02       11.31      1.58 o 
   3  11   9        0.42       -0.50      1.24 o 
   4  11   9        4.04        4.65      1.95 o 
   5  11   9        4.15        3.01      2.11 o 
   6  11   9        6.06        9.54      3.51 o 
  -5  12   9        8.26        5.67      3.28 o 
  -4  12   9        1.05       -0.17      1.59 o 
  -3  12   9        9.05       10.94      3.68 o 
  -2  12   9       16.59       14.62      2.52 o 
  -1  12   9        4.45        8.78      4.23 o 
   0  12   9        0.95        2.27      1.79 o 
   1  12   9        8.67        4.93      2.80 o 
   2  12   9       14.60       18.58      2.57 o 
   3  12   9       12.29       12.24      3.74 o 
   4  12   9        4.58        4.71      2.15 o 
   5  12   9        0.85       -0.65      2.06 o 
  -5  13   9        6.11       11.07      3.06 o 
  -4  13   9        8.13       15.61      3.83 o 
  -3  13   9       12.21       10.70      2.42 o 
  -2  13   9        5.69       11.65      2.48 o 
  -1  13   9       12.82        9.31      2.31 o 
   0  13   9       63.01       53.87      4.15 o 
   1  13   9        3.85        7.23      3.16 o 
   2  13   9       20.43       17.88      2.66 o 
   3  13   9        5.87        6.69      3.14 o 
   4  13   9       12.65       16.58      3.48 o 
  -4  14   9        1.69        3.66      5.03 o 
  -3  14   9        1.16        0.69      1.92 o 
  -2  14   9        0.20        2.61      2.18 o 
  -1  14   9       35.68       36.56      3.90 o 
   0  14   9       59.54       49.13      4.23 o 
   1  14   9        1.09        3.86      2.30 o 
   2  14   9        1.60        3.24      2.82 o 
   3  14   9        4.19        0.64      2.34 o 
   4  14   9        0.03        4.04      2.65 o 
  -3  15   9        0.24        2.83      3.22 o 
  -2  15   9       16.45       31.17      3.61 o 
  -1  15   9        0.02        2.98      3.29 o 
   0  15   9       33.40       35.62      3.85 o 
   1  15   9       14.04       12.11      3.27 o 
   2  15   9        0.36       -0.17      2.28 o 
   3  15   9        1.26        0.34      2.85 o 
  -1  16   9        2.59        1.34      2.19 o 
   0  16   9        1.38        5.56      4.68 o 
   1  16   9       10.51        9.29      3.45 o 
  -7   0  10        7.94        7.37      3.22 o 
  -6   0  10        8.49       13.21      2.45 o 
  -5   0  10       34.90       29.03      2.75 o 
  -4   0  10      116.95       98.76      6.60 o 
  -3   0  10      224.39      219.28      8.31 o 
  -2   0  10        5.82        9.19      1.59 o 
  -1   0  10       59.17       52.73      5.05 o 
   0   0  10      233.42      238.92     10.59 o 
   1   0  10        1.87       11.33      2.56 o 
   2   0  10        7.32        8.37      5.15 o 
   3   0  10       75.93       92.73      5.63 o 
   4   0  10      213.46      196.80      9.85 o 
   5   0  10       20.61       15.95      4.64 o 
   6   0  10       26.22       30.95      5.87 o 
   7   0  10       17.58       18.71      5.66 o 
  -7   1  10        5.86       12.39      4.06 o 
  -6   1  10       80.61       86.77      3.96 o 
  -5   1  10       44.08       34.76      2.16 o 
  -4   1  10       30.55       40.62      2.11 o 
  -3   1  10       16.65       12.51      1.47 o 
  -2   1  10      120.83      111.04      3.05 o 
  -1   1  10       54.07       32.58      1.87 o 
   0   1  10       50.97       37.81      1.82 o 
   1   1  10       94.61      101.38      3.29 o 
   2   1  10      415.97      459.92     10.91 o 
   3   1  10       15.66       12.39      1.76 o 
   4   1  10        0.01        3.33      1.21 o 
   5   1  10       18.51       10.93      1.98 o 
   6   1  10       45.10       33.10      3.37 o 
   7   1  10       15.64       23.87      4.42 o 
  -7   2  10       35.39       36.98      3.37 o 
  -6   2  10        3.76        4.57      1.75 o 
  -5   2  10        0.26        4.35      1.74 o 
  -4   2  10       49.84       42.06      2.95 o 
  -3   2  10      130.28      125.45      3.56 o 
  -2   2  10       38.96       45.04      2.38 o 
  -1   2  10       63.44       69.32      2.63 o 
   0   2  10      173.99      156.69      4.38 o 
   1   2  10       19.87       16.88      1.50 o 
   2   2  10       76.91       74.58      2.98 o 
   3   2  10      185.91      187.89      5.67 o 
   4   2  10      169.70      167.32      5.85 o 
   5   2  10       12.17       11.89      1.65 o 
   6   2  10       13.74       11.23      2.55 o 
   7   2  10       46.56       47.78      4.96 o 
  -7   3  10        1.11        3.60      2.99 o 
  -6   3  10        4.45        1.05      1.71 o 
  -5   3  10       58.03       46.00      2.62 o 
  -4   3  10        4.16        4.44      1.42 o 
  -3   3  10        1.00       -0.70      1.39 o 
  -2   3  10      107.90       80.26      3.39 o 
  -1   3  10       50.09       47.47      3.24 o 
   0   3  10        1.84        2.31      1.49 o 
   1   3  10       74.49       81.07      3.22 o 
   2   3  10       72.68       73.99      2.84 o 
   3   3  10        1.28        1.59      1.25 o 
   4   3  10        0.53       -1.04      1.26 o 
   5   3  10       88.03       67.95      3.23 o 
   6   3  10        0.23        0.81      1.66 o 
   7   3  10        0.01        1.08      2.76 o 
  -7   4  10       50.87       54.87      5.04 o 
  -6   4  10        4.25        5.82      2.06 o 
  -5   4  10        0.17        1.48      1.56 o 
  -4   4  10      121.53       97.50      5.55 o 
  -3   4  10       16.97       11.40      1.89 o 
  -2   4  10        2.17        1.80      1.29 o 
  -1   4  10       30.68       29.12      2.00 o 
   0   4  10       34.96       43.05      2.29 o 
   1   4  10       87.85       95.77      3.44 o 
   2   4  10       38.05       34.65      4.42 o 
   3   4  10        0.45        2.58      1.31 o 
   4   4  10        8.95        6.27      1.63 o 
   5   4  10        0.39       -1.28      1.28 o 
   6   4  10       26.51       32.33      3.98 o 
   7   4  10       81.25       60.03      6.35 o 
  -7   5  10        0.27        4.58      2.48 o 
  -6   5  10        5.01        1.27      1.66 o 
  -5   5  10        9.15        6.54      1.95 o 
  -4   5  10        2.56        5.88      2.72 o 
  -3   5  10       45.17       48.08      3.27 o 
  -2   5  10      196.69      166.04      5.77 o 
  -1   5  10        1.28        5.81      1.57 o 
   0   5  10       20.60       16.68      1.65 o 
   1   5  10        0.00        2.05      2.14 o 
   2   5  10       53.42       39.94      3.24 o 
   3   5  10       50.13       58.30      2.90 o 
   4   5  10       27.16       13.25      1.75 o 
   5   5  10       40.49       41.61      3.09 o 
   6   5  10       39.90       49.52      3.79 o 
   7   5  10       18.82        6.87      3.43 o 
  -7   6  10        1.77        3.19      2.48 o 
  -6   6  10        3.08        9.10      2.35 o 
  -5   6  10        0.00        4.80      2.89 o 
  -4   6  10       30.22       22.32      2.62 o 
  -3   6  10       11.52       15.13      2.02 o 
  -2   6  10        1.22        2.48      1.93 o 
  -1   6  10       74.94       67.81      3.07 o 
   0   6  10      159.19      188.52      9.02 o 
   1   6  10        4.89        2.65      2.45 o 
   2   6  10        0.24       -0.16      1.05 o 
   3   6  10        0.14        0.60      1.21 o 
   4   6  10        2.29        2.75      1.23 o 
   5   6  10       15.56        9.03      2.13 o 
   6   6  10        0.23        1.06      1.88 o 
   7   6  10        2.32        2.61      2.97 o 
  -6   7  10       24.96       23.77      2.81 o 
  -5   7  10        1.04        0.17      1.79 o 
  -4   7  10        5.68       11.14      2.12 o 
  -3   7  10        0.37        2.04      2.20 o 
  -2   7  10       28.18       31.49      2.71 o 
  -1   7  10        1.35        1.39      1.53 o 
   0   7  10       22.65       24.52      1.91 o 
   1   7  10       48.72       32.68      2.25 o 
   2   7  10       14.04       10.51      2.65 o 
   3   7  10       33.85       30.64      2.62 o 
   4   7  10       20.11       29.12      2.87 o 
   5   7  10        0.09        0.10      1.57 o 
   6   7  10       18.31       23.52      2.97 o 
  -6   8  10        5.52        1.29      2.90 o 
  -5   8  10        8.82       10.51      2.51 o 
  -4   8  10        2.52        4.79      1.89 o 
  -3   8  10        0.16       -0.01      1.44 o 
  -2   8  10        0.49        1.52      2.68 o 
  -1   8  10       45.52       37.62      3.06 o 
   0   8  10       11.86       24.50      3.28 o 
   1   8  10        7.62        7.79      1.61 o 
   2   8  10        5.94        5.74      2.27 o 
   3   8  10       11.98       10.57      1.93 o 
   4   8  10        7.45        3.27      1.97 o 
   5   8  10        2.11        0.90      2.07 o 
   6   8  10        0.03        0.22      2.28 o 
  -6   9  10        0.16        3.01      2.79 o 
  -5   9  10        0.49       -1.99      1.99 o 
  -4   9  10        7.67        4.62      1.95 o 
  -3   9  10       11.72       10.08      3.31 o 
  -2   9  10        1.46        0.33      1.51 o 
  -1   9  10        5.01        7.00      2.04 o 
   0   9  10        3.31        2.54      3.92 o 
   1   9  10        1.87       -0.47      1.44 o 
   2   9  10        2.49        2.42      1.29 o 
   3   9  10        3.59        1.47      1.33 o 
   4   9  10        0.96        1.36      1.80 o 
   5   9  10        8.40        5.64      2.23 o 
   6   9  10        7.67        3.84      2.35 o 
  -5  10  10        5.80        9.80      3.89 o 
  -4  10  10        0.01       -1.29      1.76 o 
  -3  10  10        4.59        6.80      2.09 o 
  -2  10  10        0.28       -2.04      2.04 o 
  -1  10  10       19.09       19.54      2.55 o 
   0  10  10        0.99        6.23      1.91 o 
   1  10  10       12.75       10.87      2.10 o 
   2  10  10        0.44        4.18      3.15 o 
   3  10  10        7.27        4.36      1.79 o 
   4  10  10        0.01       -1.25      1.81 o 
   5  10  10        5.45        7.04      2.76 o 
  -5  11  10        1.17       -0.13      2.09 o 
  -4  11  10        1.50        0.69      1.74 o 
  -3  11  10        5.01        4.14      1.97 o 
  -2  11  10        0.17        4.17      3.46 o 
  -1  11  10        7.02       10.08      2.93 o 
   0  11  10        6.40       13.33      3.54 o 
   1  11  10       19.32       19.21      2.83 o 
   2  11  10        0.10        3.27      1.79 o 
   3  11  10        6.10        4.91      2.52 o 
   4  11  10        0.88        0.40      2.03 o 
   5  11  10        8.49        9.35      3.16 o 
  -4  12  10        5.11        8.75      2.57 o 
  -3  12  10       13.79       10.57      2.44 o 
  -2  12  10        2.36        2.52      1.98 o 
  -1  12  10        3.52        2.31      1.95 o 
   0  12  10       35.18       28.58      4.48 o 
   1  12  10        0.48        2.25      1.88 o 
   2  12  10        4.14        3.66      1.97 o 
   3  12  10        8.29        7.44      2.87 o 
   4  12  10       12.83       18.75      6.61 o 
  -3  13  10        2.69        3.81      3.72 o 
  -2  13  10       19.79       20.62      3.08 o 
  -1  13  10        6.62        1.30      3.47 o 
   0  13  10        2.23        0.91      1.95 o 
   1  13  10        3.07        7.33      2.38 o 
   2  13  10       40.84       39.96      4.59 o 
   3  13  10        1.52        1.63      2.45 o 
  -2  14  10        4.76        2.23      2.19 o 
  -1  14  10        1.61        3.79      2.36 o 
   0  14  10       29.38       28.95      3.65 o 
   1  14  10       15.10       14.75      2.85 o 
   2  14  10        2.32        1.81      2.54 o 
   0  15  10        0.49        1.34      2.48 o 
  -7   1  11        6.83       12.95      3.84 o 
  -6   1  11        2.72        3.80      1.72 o 
  -5   1  11        0.19        0.17      1.32 o 
  -4   1  11       15.32       20.38      2.14 o 
  -3   1  11        0.38       -0.28      1.72 o 
  -2   1  11        0.12       -0.65      1.04 o 
  -1   1  11        0.23        3.15      1.66 o 
   0   1  11       10.72       20.62      3.78 o 
   1   1  11       46.35       38.24      2.89 o 
   2   1  11       15.01       10.78      2.02 o 
   3   1  11       23.77       34.33      2.81 o 
   4   1  11        7.33       12.20      2.15 o 
   5   1  11        1.91        1.50      1.73 o 
   6   1  11        0.39        1.72      2.61 o 
   7   1  11        0.60       -1.02      2.77 o 
  -7   2  11        7.32       10.54      4.28 o 
  -6   2  11        0.38        1.59      1.68 o 
  -5   2  11        0.24        2.44      1.67 o 
  -4   2  11       20.74       22.57      1.98 o 
  -3   2  11        3.60        8.91      1.51 o 
  -2   2  11       25.80       24.11      2.08 o 
  -1   2  11       95.42       78.56      3.33 o 
   0   2  11       37.45       70.11      2.99 o 
   1   2  11       86.97       79.31      3.77 o 
   2   2  11        0.10        0.65      1.36 o 
   3   2  11        1.18        3.25      1.73 o 
   4   2  11       17.77        8.34      1.81 o 
   5   2  11        7.04        8.54      2.43 o 
   6   2  11        1.49        3.36      2.34 o 
   7   2  11        8.71        6.96      4.79 o 
  -6   3  11        7.54        6.34      2.29 o 
  -5   3  11        0.80        2.51      1.72 o 
  -4   3  11       56.42       64.47      4.12 o 
  -3   3  11        1.26        3.26      1.32 o 
  -2   3  11        0.12        4.54      1.85 o 
  -1   3  11       22.89       18.61      1.83 o 
   0   3  11       26.93       40.97      2.81 o 
   1   3  11       87.90       68.53      3.16 o 
   2   3  11       31.12       21.32      2.33 o 
   3   3  11       53.47       70.22      3.95 o 
   4   3  11       46.98       51.51      4.52 o 
   5   3  11        2.17       -1.63      1.63 o 
   6   3  11        0.00       -1.77      2.66 o 
  -6   4  11        3.13        7.89      2.57 o 
  -5   4  11        7.25       10.13      3.14 o 
  -4   4  11       36.59       28.55      2.95 o 
  -3   4  11        0.06       -1.31      1.68 o 
  -2   4  11       30.50       28.51      3.00 o 
  -1   4  11       78.27       53.60      2.69 o 
   0   4  11       17.82       12.51      1.65 o 
   1   4  11      156.27      131.61      4.43 o 
   2   4  11       10.82        8.67      1.64 o 
   3   4  11        1.06        1.26      1.47 o 
   4   4  11       30.15       22.87      2.83 o 
   5   4  11       24.56       15.74      2.90 o 
   6   4  11        4.68       10.40      4.43 o 
  -6   5  11       25.34       19.81      2.87 o 
  -5   5  11        1.84        3.30      1.85 o 
  -4   5  11       10.26       16.21      2.94 o 
  -3   5  11       58.56       48.12      3.33 o 
  -2   5  11        6.96        3.36      1.58 o 
  -1   5  11       45.99       45.31      2.66 o 
   0   5  11       69.79       47.98      2.61 o 
   1   5  11        0.71        3.55      1.40 o 
   2   5  11       25.54       27.83      2.18 o 
   3   5  11       68.59       82.01      3.65 o 
   4   5  11       17.37       28.04      3.47 o 
   5   5  11        1.10        6.09      4.31 o 
   6   5  11        0.09       -2.23      2.50 o 
  -6   6  11       72.29       65.53      4.72 o 
  -5   6  11        3.36        2.66      2.19 o 
  -4   6  11        4.09        3.29      1.84 o 
  -3   6  11        5.26        6.34      1.83 o 
  -2   6  11       59.00       50.77      3.43 o 
  -1   6  11        1.44        0.59      1.58 o 
   0   6  11       18.52       24.87      2.21 o 
   1   6  11        0.75        1.71      1.59 o 
   2   6  11       53.92       46.22      2.83 o 
   3   6  11       15.79       12.93      2.09 o 
   4   6  11        3.76        5.40      1.61 o 
   5   6  11        1.48        1.12      1.66 o 
   6   6  11       70.17       60.32      5.55 o 
  -6   7  11       11.72       16.36      4.13 o 
  -5   7  11        5.24        0.99      2.07 o 
  -4   7  11       30.25       32.02      3.17 o 
  -3   7  11       20.77       16.96      2.39 o 
  -2   7  11       24.42       21.77      2.53 o 
  -1   7  11        0.29       -0.91      1.55 o 
   0   7  11      209.83      200.26      7.96 o 
   1   7  11        0.44        0.19      1.14 o 
   2   7  11        3.44        4.12      1.64 o 
   3   7  11        1.30        1.36      1.43 o 
   4   7  11       31.53       36.54      3.41 o 
   5   7  11        5.58        8.27      2.50 o 
   6   7  11       11.53        7.77      3.00 o 
  -5   8  11        8.86        6.50      2.34 o 
  -4   8  11       11.43        9.80      2.30 o 
  -3   8  11        6.27       11.13      2.21 o 
  -2   8  11       46.32       45.21      3.43 o 
  -1   8  11        2.20        3.58      1.82 o 
   0   8  11        3.83        6.54      2.41 o 
   1   8  11        0.12        3.22      1.46 o 
   2   8  11       79.50       75.26      4.37 o 
   3   8  11        0.98        0.04      1.23 o 
   4   8  11        4.45        7.84      2.66 o 
   5   8  11       20.00       18.94      3.09 o 
  -5   9  11        1.44       -0.21      1.75 o 
  -4   9  11       15.26       11.69      2.53 o 
  -3   9  11        0.31       -0.47      1.92 o 
  -2   9  11       33.85       36.96      3.30 o 
  -1   9  11       28.44       32.95      3.17 o 
   0   9  11       14.01       22.45      3.16 o 
   1   9  11        3.76        6.87      2.03 o 
   2   9  11        0.11        1.47      2.03 o 
   3   9  11        8.20        3.36      1.75 o 
   4   9  11       16.23       16.97      3.03 o 
   5   9  11        2.40        2.29      2.09 o 
  -4  10  11       15.64       16.66      2.86 o 
  -3  10  11        4.27        7.09      2.18 o 
  -2  10  11        7.27        4.54      2.46 o 
  -1  10  11       21.50       21.93      3.39 o 
   0  10  11        7.85       14.10      2.51 o 
   1  10  11       21.54       23.83      2.91 o 
   2  10  11        3.38        5.45      2.09 o 
   3  10  11        9.20        7.99      2.39 o 
   4  10  11        0.07        2.34      2.67 o 
  -4  11  11        5.75        5.26      2.28 o 
  -3  11  11        4.04        5.93      2.29 o 
  -2  11  11        0.50        1.37      1.88 o 
  -1  11  11        7.25        4.60      2.11 o 
   0  11  11        0.11        4.18      3.12 o 
   1  11  11       37.89       37.49      3.30 o 
   2  11  11        1.43        2.66      1.94 o 
   3  11  11       29.70       34.78      4.64 o 
   4  11  11        1.31       -0.65      2.35 o 
  -3  12  11        2.09        6.83      3.31 o 
  -2  12  11        1.87        1.71      1.99 o 
  -1  12  11       22.26       20.33      3.05 o 
   0  12  11        4.71        4.01      2.19 o 
   1  12  11       26.00       20.23      2.74 o 
   2  12  11        0.59        1.19      3.65 o 
   3  12  11        5.35        8.29      3.42 o 
  -2  13  11        0.35        0.04      1.86 o 
  -1  13  11        5.99        8.95      2.63 o 
   0  13  11        0.29        3.43      2.28 o 
   1  13  11        1.16        2.96      2.62 o 
   2  13  11        0.24        7.21      2.95 o 
  -6   0  12       10.72        5.66      3.63 o 
  -5   0  12        1.27        3.19      3.05 o 
  -4   0  12       19.89       12.28      8.19 o 
  -3   0  12       64.18       46.55      5.04 o 
  -2   0  12        4.74       -1.76      1.88 o 
  -1   0  12       12.09       19.43      3.55 o 
   0   0  12      111.96       58.41      5.24 o 
   1   0  12       89.45       55.34     10.80 o 
   2   0  12       86.80      143.12      9.21 o 
   3   0  12        3.19       -1.26      2.39 o 
   4   0  12        5.78        4.95      2.75 o 
   5   0  12       30.20       14.95      3.77 o 
   6   0  12        0.78       -2.47      4.06 o 
  -6   1  12        4.48        9.00      5.58 o 
  -5   1  12       36.02       38.36      4.29 o 
  -4   1  12        9.28       13.56      2.26 o 
  -3   1  12        1.14       -0.02      1.47 o 
  -2   1  12       59.22       43.94      3.29 o 
  -1   1  12       30.86       14.75      2.18 o 
   0   1  12        0.00       16.46      2.41 o 
   1   1  12        4.93        3.80      1.77 o 
   2   1  12       26.83       19.42      2.43 o 
   3   1  12      150.38      144.77      6.45 o 
   4   1  12       17.86       15.57      2.33 o 
   5   1  12       24.87       28.65      3.16 o 
   6   1  12       12.08       13.75      3.84 o 
  -6   2  12       17.59       15.81      4.36 o 
  -5   2  12        7.57        7.90      4.32 o 
  -4   2  12        3.44        4.94      2.36 o 
  -3   2  12       39.33       28.55      2.90 o 
  -2   2  12       15.72       10.45      3.06 o 
  -1   2  12       13.88        7.88      2.41 o 
   0   2  12       29.34       13.08      2.12 o 
   1   2  12       59.67       41.80      3.24 o 
   2   2  12        0.06        1.46      1.59 o 
   3   2  12       42.61       46.44      3.56 o 
   4   2  12        5.57        5.82      2.51 o 
   5   2  12        3.00        3.72      2.71 o 
   6   2  12        0.33        3.25      3.02 o 
  -6   3  12        7.87        6.94      4.50 o 
  -5   3  12        5.10        8.09      4.74 o 
  -4   3  12       44.76       44.50      4.31 o 
  -3   3  12       37.55       35.27      2.90 o 
  -2   3  12       12.15       11.16      2.14 o 
  -1   3  12       54.20       35.63      5.15 o 
   0   3  12        0.02        0.55      1.53 o 
   1   3  12       51.90       42.64      3.10 o 
   2   3  12        9.68        6.97      3.25 o 
   3   3  12        0.18        4.63      1.91 o 
   4   3  12        6.07        8.34      2.85 o 
   5   3  12       17.48       17.40      3.18 o 
  -5   4  12        2.67        4.21      2.51 o 
  -4   4  12       14.92       13.84      3.08 o 
  -3   4  12        2.21        3.51      1.84 o 
  -2   4  12       10.87        9.96      2.11 o 
  -1   4  12       11.43       12.48      1.86 o 
   0   4  12        0.00       -0.19      1.15 o 
   1   4  12       26.37       23.33      2.52 o 
   2   4  12       29.75       32.99      3.13 o 
   3   4  12       55.01       53.28      3.65 o 
   4   4  12       16.51       17.68      2.56 o 
   5   4  12        2.95        5.83      2.67 o 
  -5   5  12        0.03        0.65      1.80 o 
  -4   5  12       16.44       20.11      2.95 o 
  -3   5  12        3.40        2.82      1.84 o 
  -2   5  12        0.02       -0.22      1.60 o 
  -1   5  12       54.86       50.15      3.34 o 
   0   5  12        1.46        3.21      1.63 o 
   1   5  12       35.22       36.52      2.50 o 
   2   5  12        0.12       -1.40      1.40 o 
   3   5  12        2.66        2.65      1.88 o 
   4   5  12        0.30        1.24      1.72 o 
   5   5  12        0.97        0.26      2.47 o 
  -5   6  12        2.43        1.10      2.03 o 
  -4   6  12        4.15        2.94      2.00 o 
  -3   6  12        2.01        3.13      1.84 o 
  -2   6  12        3.04        2.77      1.72 o 
  -1   6  12       24.44       28.24      3.83 o 
   0   6  12        6.29        4.33      2.21 o 
   1   6  12        4.74        3.70      1.57 o 
   2   6  12        4.66        5.63      1.65 o 
   3   6  12        7.78        3.63      1.89 o 
   4   6  12        5.61        8.23      2.79 o 
   5   6  12        4.96       10.51      3.17 o 
  -5   7  12        0.28        1.49      1.98 o 
  -4   7  12        1.45        2.53      1.92 o 
  -3   7  12        3.82        4.89      2.62 o 
  -2   7  12        1.09        1.37      1.68 o 
  -1   7  12        3.83        5.12      1.96 o 
   0   7  12       49.71       50.68      3.71 o 
   1   7  12       13.27       21.76      2.85 o 
   2   7  12        1.48        2.73      1.66 o 
   3   7  12        0.11        2.26      2.01 o 
   4   7  12        2.84        1.73      2.25 o 
  -4   8  12        5.47        8.16      3.72 o 
  -3   8  12        0.16        1.46      1.89 o 
  -2   8  12       20.80       20.35      4.04 o 
  -1   8  12       11.90       19.84      2.80 o 
   0   8  12        2.61        6.77      2.57 o 
   1   8  12       20.77       24.62      2.87 o 
   2   8  12        0.01        1.84      1.88 o 
   3   8  12        1.94        5.08      1.72 o 
   4   8  12        1.88        2.00      2.33 o 
  -4   9  12        0.04        2.35      2.72 o 
  -3   9  12        7.98        8.29      2.45 o 
  -2   9  12        7.57       10.32      2.59 o 
  -1   9  12       14.51       17.34      2.80 o 
   0   9  12       14.45       18.10      2.71 o 
   1   9  12        0.29       -0.26      1.76 o 
   2   9  12        0.00        2.49      1.99 o 
   3   9  12        4.55        7.55      5.13 o 
   4   9  12        4.05        6.11      5.00 o 
  -3  10  12        0.37        2.58      2.10 o 
  -2  10  12        0.11       -0.27      2.22 o 
  -1  10  12        3.96        7.95      2.46 o 
   0  10  12        7.39        8.27      2.91 o 
   1  10  12        1.56        4.26      1.94 o 
   2  10  12        5.32        2.49      2.45 o 
   3  10  12        0.86        3.52      2.24 o 
  -2  11  12        8.81        7.11      2.68 o 
  -1  11  12        0.13        0.96      2.05 o 
   0  11  12        6.72       12.90      2.78 o 
   1  11  12        3.64        5.12      2.89 o 
   2  11  12        7.69        6.25      3.48 o 
  -5   1  13        0.21        1.62      3.26 o 
  -4   1  13        9.49        9.93      5.28 o 
  -3   1  13       19.67       22.38      4.69 o 
  -2   1  13        0.09       -0.45      1.93 o 
  -1   1  13        4.31        4.89      1.90 o 
   0   1  13        0.24       -1.74      1.74 o 
   1   1  13        0.39        5.77      5.23 o 
   2   1  13        0.93        6.50      2.27 o 
   3   1  13       21.53       14.93      2.48 o 
   4   1  13       14.86       20.33      2.91 o 
  -4   2  13        2.41        2.03      2.63 o 
  -3   2  13       31.54       29.21      3.82 o 
  -2   2  13        6.94       10.81      3.22 o 
  -1   2  13        7.09        1.61      1.81 o 
   0   2  13        6.18        2.14      2.07 o 
   1   2  13       17.67       13.54      2.40 o 
   2   2  13        1.21        5.32      2.62 o 
   3   2  13       16.68       35.97      3.46 o 
   4   2  13        4.99        5.59      2.41 o 
  -4   3  13        8.73       13.75      3.42 o 
  -3   3  13       22.08       26.27      4.12 o 
  -2   3  13       18.10       47.05     16.69 o 
  -1   3  13       28.19       23.98      5.30 o 
   0   3  13        5.28        2.31      1.80 o 
   1   3  13        3.74        4.36      1.83 o 
   2   3  13        6.91        6.00      2.08 o 
   3   3  13       29.13       26.73      3.14 o 
   4   3  13        0.16        0.77      1.71 o 
  -4   4  13       13.65       20.17      3.59 o 
  -3   4  13       23.76       19.27      3.37 o 
  -2   4  13        0.12       -0.63      2.25 o 
  -1   4  13        9.94       13.95      3.65 o 
   0   4  13        0.91       -1.05      1.88 o 
   1   4  13        7.28        8.54      2.11 o 
   2   4  13        4.95        5.66      2.09 o 
   3   4  13        3.49        8.76      2.41 o 
   4   4  13        0.96        0.43      2.23 o 
  -4   5  13        0.99        0.61      2.28 o 
  -3   5  13       16.48       21.52      3.59 o 
  -2   5  13        6.64       14.56      3.00 o 
  -1   5  13       10.53       13.52      2.92 o 
   0   5  13        6.81       10.18      3.46 o 
   1   5  13       33.37       34.85      3.38 o 
   2   5  13        4.46        4.41      2.10 o 
   3   5  13        2.14       -1.19      1.80 o 
   4   5  13        1.66        0.90      2.32 o 
  -4   6  13        0.29       -0.05      4.21 o 
  -3   6  13        1.55        4.42      2.53 o 
  -2   6  13       19.91       18.84      3.36 o 
  -1   6  13       23.69       27.62      3.73 o 
   0   6  13        0.43        1.53      2.23 o 
   1   6  13        0.92       -0.45      2.32 o 
   2   6  13        7.68       11.09      3.41 o 
   3   6  13       44.70       51.26      4.08 o 
  -3   7  13       14.54       17.13      3.38 o 
  -2   7  13        2.53       -1.29      2.32 o 
  -1   7  13        1.22        2.82      3.77 o 
   0   7  13       11.31       15.50      3.28 o 
   1   7  13       31.68       40.48      6.59 o 
   2   7  13       25.24       27.03      3.83 o 
   3   7  13        2.59        2.54      3.08 o 
  -2   8  13       24.98       39.35      5.15 o 
  -1   8  13       34.04       41.32      4.77 o 
   0   8  13       10.73        2.36      2.43 o 
   1   8  13        2.14        3.61      2.59 o 
   2   8  13       25.90       33.04      8.12 o 
  -1   9  13        4.62       10.77      4.86 o 
   0   9  13       28.21       20.30      3.73 o 
   1   9  13        6.78       13.99      3.24 o 
  -3   0  14        8.37        2.47      4.64 o 
  -2   0  14        4.66        7.36      3.30 o 
  -1   0  14        2.58        4.19      2.81 o 
   0   0  14       10.28        8.91      3.20 o 
   1   0  14       13.08        6.66      3.17 o 
   2   0  14       20.50       42.27      7.03 o 
   3   0  14       23.10       19.28      4.20 o 
  -3   1  14        0.69        3.34      4.06 o 
  -2   1  14       15.00       13.51      3.08 o 
  -1   1  14       22.74       20.37      2.82 o 
   0   1  14        0.19        3.22      1.96 o 
   1   1  14       12.38       10.37      2.46 o 
   2   1  14       26.38       25.83      3.37 o 
   3   1  14        1.04       -0.95      1.84 o 
  -3   2  14        7.03       12.79      3.31 o 
  -2   2  14        2.12        6.49      2.73 o 
  -1   2  14        6.28        8.54      2.90 o 
   0   2  14       13.18       14.67      2.70 o 
   1   2  14        2.80        4.71      3.37 o 
   2   2  14        0.05        2.19      1.98 o 
   3   2  14        0.14        0.10      1.83 o 
  -3   3  14        0.17       -0.68      2.37 o 
  -2   3  14        8.66       17.05      3.49 o 
  -1   3  14        3.73        4.78      2.68 o 
   0   3  14        9.09       12.89      3.18 o 
   1   3  14        0.49        2.15      1.85 o 
   2   3  14       27.54       36.56      3.64 o 
  -2   4  14        0.10        0.92      2.34 o 
  -1   4  14        0.01        0.75      2.19 o 
   0   4  14       35.36       30.59      3.94 o 
   1   4  14        0.05       -1.20      2.32 o 
   2   4  14        2.28        0.76      1.85 o 
  -2   5  14        0.44        1.13      3.02 o 
  -1   5  14        2.73        7.67      3.74 o 
   0   5  14        2.92        3.21      6.02 o 
   1   5  14        4.16       -1.63      3.01 o 
   2   5  14        1.64       -3.23      3.23 o 
  -1   6  14        5.93       10.24      3.14 o 
   0   6  14        3.62        2.13      2.52 o 
   1   6  14       18.55       29.45      4.22 o 
                                                 
